# Supplementary material for: Comparative Analysis of Gene Content Evolution in Phytoplasmas and Mycoplasmas
Source: PLoS One. 2012 Mar 27;7(3):e34407. doi: 10.1371/journal.pone.0034407 (PMC3313985; doi:10.1371/journal.pone.0034407)
Supplement: Table S2 — Curated lists of putative gene gains and losses in the focal taxonomic groups. (XLS) [file pone.0034407.s002.xls]

## Sheet: All+
Cluster	Genome	Protein_id	Gene	Product	KEGG_id	COG_id	COG_cat	COG_description
122	Bsub	NP_390618	alaS	alanyl-tRNA synthetase	K01872	COG0013	J	Alanyl-tRNA synthetase
31	Bsub	NP_390117	asnC	asparaginyl-tRNA synthetase	K01893	COG0017	J	Aspartyl/asparaginyl-tRNA synthetases
54	Bsub	NP_390633	aspS	aspartyl-tRNA synthetase	K01876	COG0173;COG0017	J	Aspartyl-tRNA synthetase;Aspartyl/asparaginyl-tRNA synthetases
115	Bsub	NP_387975	cysS	cysteinyl-tRNA synthetase	K01883	COG0215	J	Cysteinyl-tRNA synthetase
51	Bsub	NP_390325	efp	elongation factor P	K02356	COG0231	J	Translation elongation factor P (EF-P)/translation initiation factor 5A (eIF-5A)
147	Bsub	NP_389534	frr	ribosome recycling factor	K02838	COG0233	J	Ribosome recycling factor
23	Bsub	NP_387993	fusA	elongation factor G	K02355	COG0480	J	Translation elongation factors (GTPases)
152	Bsub	NP_387973	gltX	glutamyl-tRNA synthetase	K09698	COG0008	J	Glutamyl- and glutaminyl-tRNA synthetases
53	Bsub	NP_390634	hisS	histidyl-tRNA synthetase	K01892	COG0124	J	Histidyl-tRNA synthetase
134	Bsub	NP_389426	ileS	isoleucyl-tRNA synthetase	K01870	COG0060	J	Isoleucyl-tRNA synthetase
79	Bsub	NP_389545	infB	translation initiation factor IF-2	K02519	COG0532	J	Translation initiation factor 2 (IF-2; GTPase)
104	Bsub	NP_390765	infC	translation initiation factor IF-3	K02520	COG0290	J	Translation initiation factor 3 (IF-3)
153	Bsub	NP_387923	ksgA	dimethyladenosine transferase	K02528	COG0030	J	Dimethyladenosine transferase (rRNA methylation)
119	Bsub	NP_390910	leuS	leucyl-tRNA synthetase	K01869	COG0495	J	Leucyl-tRNA synthetase
75	Bsub	NP_387963	lysS	lysyl-tRNA synthetase	K04567	COG1190	J	Lysyl-tRNA synthetase (class II)
33	Bsub	NP_388019	mapA	methionine aminopeptidase	K01265	COG0024	J	Methionine aminopeptidase
49	Bsub	NP_387919	metS	methionyl-tRNA synthetase	K01874	COG0143	J	Methionyl-tRNA synthetase
123	Bsub	NP_390627	mnmA	tRNA-specific 2-thiouridylase MnmA	K00566	COG0482	J	Predicted tRNA(5-methylaminomethyl-2-thiouridylate) methyltransferase, contains the PP-loop ATPase domain
102	Bsub	NP_390742	pheS	phenylalanyl-tRNA synthetase subunit alpha	K01889	COG0016	J	Phenylalanyl-tRNA synthetase alpha subunit
103	Bsub	NP_390741	pheT	phenylalanyl-tRNA synthetase subunit beta	K01890	COG0072	J	Phenylalanyl-tRNA synthetase beta subunit
117	Bsub	NP_391582	prfA	peptide chain release factor 1	K02835	COG0216	J	Protein chain release factor A
64	Bsub	NP_387934	pth	peptidyl-tRNA hydrolase	K01056	COG0193	J	Peptidyl-tRNA hydrolase
107	Bsub	NP_389429	rluD	pseudouridylate synthase	K06180	COG0564	J	Pseudouridylate synthases, 23S RNA-specific
63	Bsub	NP_387984	rplA	50S ribosomal protein L1	K02863	COG0081	J	Ribosomal protein L1
83	Bsub	NP_388000	rplB	50S ribosomal protein L2	K02886	COG0090	J	Ribosomal protein L2
81	Bsub	NP_387997	rplC	50S ribosomal protein L3	K02906	COG0087	J	Ribosomal protein L3
82	Bsub	NP_387998	rplD	50S ribosomal protein L4	K02926	COG0088	J	Ribosomal protein L4
90	Bsub	NP_388009	rplE	50S ribosomal protein L5	K02931	COG0094	J	Ribosomal protein L5
92	Bsub	NP_388012	rplF	50S ribosomal protein L6	K02933	COG0097	J	Ribosomal protein L6P/L9E
135	Bsub	NP_387985	rplJ	50S ribosomal protein L10	K02864	COG0244	J	Ribosomal protein L10
62	Bsub	NP_387983	rplK	50S ribosomal protein L11	K02867	COG0080	J	Ribosomal protein L11
142	Bsub	NP_388030	rplM	50S ribosomal protein L13	K02871	COG0102	J	Ribosomal protein L13
89	Bsub	NP_388007	rplN	50S ribosomal protein L14	K02874	COG0093	J	Ribosomal protein L14
95	Bsub	NP_388016	rplO	50S ribosomal protein L15	K02876	COG0200	J	Ribosomal protein L15
87	Bsub	NP_388004	rplP	50S ribosomal protein L16	K02878	COG0197	J	Ribosomal protein L16/L10E
100	Bsub	NP_388025	rplQ	50S ribosomal protein L17	K02879	COG0203	J	Ribosomal protein L17
93	Bsub	NP_388013	rplR	50S ribosomal protein L18	K02881	COG0256	J	Ribosomal protein L18
149	Bsub	NP_389486	rplS	50S ribosomal protein L19	K02884	COG0335	J	Ribosomal protein L19
105	Bsub	NP_390763	rplT	50S ribosomal protein L20	K02887	COG0292	J	Ribosomal protein L20
109	Bsub	NP_390674	rplU	50S ribosomal protein L21	K02888	COG0261	J	Ribosomal protein L21
85	Bsub	NP_388002	rplV	50S ribosomal protein L22	K02890	COG0091	J	Ribosomal protein L22
110	Bsub	NP_390672	rpmA	50S ribosomal protein L27	K02899	COG0211	J	Ribosomal protein L27
60	Bsub	NP_389531	rpsB	30S ribosomal protein S2	K02967	COG0052	J	Ribosomal protein S2
86	Bsub	NP_388003	rpsC	30S ribosomal protein S3	K02982	COG0092	J	Ribosomal protein S3
126	Bsub	NP_390844	rpsD	30S ribosomal protein S4	K02986	COG0522	J	Ribosomal protein S4 and related proteins
94	Bsub	NP_388014	rpsE	30S ribosomal protein S5	K02988	COG0098	J	Ribosomal protein S5
66	Bsub	NP_387992	rpsG	30S ribosomal protein S7	K02992	COG0049	J	Ribosomal protein S7
91	Bsub	NP_388011	rpsH	30S ribosomal protein S8	K02994	COG0096	J	Ribosomal protein S8
141	Bsub	NP_388031	rpsI	30S ribosomal protein S9	K02996	COG0103	J	Ribosomal protein S9
80	Bsub	NP_387996	rpsJ	30S ribosomal protein S10	K02946	COG0051	J	Ribosomal protein S10
98	Bsub	NP_388023	rpsK	30S ribosomal protein S11	K02948	COG0100	J	Ribosomal protein S11
65	Bsub	NP_387991	rpsL	30S ribosomal protein S12	K02950	COG0048	J	Ribosomal protein S12
97	Bsub	NP_388022	rpsM	30S ribosomal protein S13	K02952	COG0099	J	Ribosomal protein S13
151	Bsub	NP_389481	rpsP	30S ribosomal protein S16	K02959	COG0228	J	Ribosomal protein S16
88	Bsub	NP_388006	rpsQ	30S ribosomal protein S17	K02961	COG0186	J	Ribosomal protein S17
84	Bsub	NP_388001	rpsS	30S ribosomal protein S19	K02965	COG0185	J	Ribosomal protein S19
30	Bsub	NP_387894	serS	seryl-tRNA synthetase	K01875	COG0172	J	Seryl-tRNA synthetase
40	Bsub	NP_390773	thrS	threonyl-tRNA synthetase	K01868	COG0441	J	Threonyl-tRNA synthetase
150	Bsub	NP_389485	trmD	tRNA (guanine-N(1)-)-methyltransferase	K00554	COG0336	J	tRNA-(guanine-N1)-methyltransferase
74	Bsub	NP_389024	trpS	tryptophanyl-tRNA synthetase	K01867	COG0180	J	Tryptophanyl-tRNA synthetase
145	Bsub	NP_389532	tsf	elongation factor Ts	K02357	COG0264	J	Translation elongation factor Ts
27	CaPastA	YP_456652	tufB	elongation factor Tu	K02358	COG0050	J	GTPases - translation elongation factors
129	Bsub	NP_390687	valS	valyl-tRNA synthetase	K01873	COG0525	J	Valyl-tRNA synthetase
50	Bsub	NP_391972	yyaF	GTP-dependent nucleic acid-binding protein EngD	K06942	COG0012	J	Predicted GTPase, probable translation factor
38	Bsub	NP_390610	greA	transcription elongation factor GreA	K03624	COG0782	K	Transcription elongation factor
106	Bsub	NP_390427	hrcA	heat-inducible transcription repressor	K03705	COG1420	K	Transcriptional regulator of heat shock gene
78	Bsub	NP_389542	nusA	transcription elongation factor NusA	K02600	COG0195	K	Transcription elongation factor
136	Bsub	NP_389475	rnc	ribonuclease III	K03685	COG0571	K	dsRNA-specific ribonuclease
99	Bsub	NP_388024	rpoA	DNA-directed RNA polymerase subunit alpha	K03040	COG0202	K	DNA-directed RNA polymerase, alpha subunit/40 kD subunit
133	Bsub	NP_387988	rpoB	DNA-directed RNA polymerase subunit beta	K03043	COG0085	K	DNA-directed RNA polymerase, beta subunit/140 kD subunit
132	Bsub	NP_387989	rpoC	DNA-directed RNA polymerase subunit beta'	K03046	COG0086	K	DNA-directed RNA polymerase, beta' subunit/160 kD subunit
113	CaPastA	YP_456303	rpoD	RNA polymerase sigma factor RpoD	K03086	COG0568	K	DNA-directed RNA polymerase, sigma subunit (sigma70/sigma32)
154	Bsub	NP_387882	dnaA	chromosomal replication initiation protein	K02313	COG0593	L	ATPase involved in DNA replication initiation
67	Bsub	NP_391924	dnaC	replicative DNA helicase	K02314	COG0305	L	Replicative DNA helicase
118	CaPastA	YP_456325	dnaE	DNA polymerase III alpha subunit	K02337	COG0587	L	DNA polymerase III, alpha subunit
114	Bsub	NP_390400	dnaG	DNA primase	K02316	COG0358	L	DNA primase (bacterial type)
45	Bsub	NP_387883	dnaN	DNA polymerase III subunit beta	K02338	COG0592	L	DNA polymerase sliding clamp subunit (PCNA homolog)
143	Bsub	NP_387900	dnaX	DNA polymerase III subunits gamma and tau	K02343	COG2812	L	DNA polymerase III, gamma/tau subunits
7	Bsub	NP_387888	gyrA	DNA gyrase subunit A	K02469	COG0188	L	Type IIA topoisomerase (DNA gyrase/topo II, topoisomerase IV), A subunit
6	Bsub	NP_387887	gyrB	DNA gyrase subunit B	K02470	COG0187	L	Type IIA topoisomerase (DNA gyrase/topo II, topoisomerase IV), B subunit
116	Bsub	NP_388544	ligA	NAD-dependent DNA ligase LigA	K01972	COG0272	L	NAD-dependent DNA ligase (contains BRCT domain type II)
35	Bsub	NP_390787	polA	DNA polymerase I	K02335	COG0258;COG0749	L	5'-3' exonuclease (including N-terminal domain of PolI);DNA polymerase I - 3'-5' exonuclease and polymerase domains
112	Pthe	YP_001213079	UvrD	superfamily I DNA/RNA helicase	K03657	COG0210	L	Superfamily I DNA and RNA helicases
47	Bsub	NP_387920	yabD	metal-dependent DNase	K03424	COG0084	L	Mg-dependent DNase
41	Bsub	NP_391981	gidA	tRNA uridine 5-carboxymethylaminomethyl modification enzyme GidA	K03495	COG0445	D	NAD/FAD-utilizing enzyme apparently involved in cell division
76	Bsub	NP_390429	lepA	GTP-binding protein LepA	K03596	COG0481	M	Membrane GTPase LepA
108	Bsub	NP_389397	mraW	S-adenosyl-methyltransferase MraW	K03438	COG0275	M	Predicted S-adenosylmethionine-dependent methyltransferase involved in cell envelope biogenesis
57	Bsub	NP_389480	ffh	signal recognition particle-like (SRP) GTPase	K03106	COG0541	U	Signal recognition particle GTPase
124	Bsub	NP_389477	ftsY	signal recognition particle (docking protein)	K03110	COG0552	U	Signal recognition particle GTPase
61	Bsub	NP_391410	secA	preprotein translocase subunit SecA	K03070	COG0653	U	Preprotein translocase subunit SecA (ATPase, RNA helicase)
96	Bsub	NP_388017	secY	preprotein translocase subunit SecY	K03076	COG0201	U	Preprotein translocase subunit SecY
48	Bsub	NP_390424	dnaJ	chaperone protein DnaJ	K03686	COG0484	O	DnaJ-class molecular chaperone with C-terminal Zn finger domain
125	Bsub	NP_390425	dnaK	molecular chaperone DnaK	K04043	COG0443	O	Molecular chaperone
56	Bsub	NP_388475	gcp	DNA-binding/iron metalloprotein/AP endonuclease	K01409	COG0533	O	Metal-dependent proteases with possible chaperone activity
19	CaPastO	NP_950382	hflB	ATP-dependent Zn protease	K03798	COG0465	O	ATP-dependent Zn proteases
59	Bsub	NP_391240	smpB	SsrA-binding protein	K03664	COG0691	O	tmRNA-binding protein
111	Bsub	NP_390701	tig	trigger factor	K03545	COG0544	O	FKBP-type peptidyl-prolyl cis-trans isomerase (trigger factor)
3	Bsub	NP_388212	nasD	assimilatory nitrite reductase subunit	K00362	COG1251	C	NAD(P)H-nitrite reductase
21	CaPastO	NP_950424	fba	fructose/tagatose bisphosphate aldolase	K01624	COG0191	G	Fructose/tagatose bisphosphate aldolase
71	Bsub	NP_391013	pgi	glucose-6-phosphate isomerase	K01810	COG0166	G	Glucose-6-phosphate isomerase
144	Bsub	NP_391272	tpiA	triosephosphate isomerase	K01803	COG0149	G	Triosephosphate isomerase
131	CaPastO	NP_950720	csdB	selenocysteine lyase	K11717	COG0520	E	Selenocysteine lyase
140	Bsub	NP_391571	glyA	serine hydroxymethyltransferase	K00600	COG0112	E	Glycine/serine hydroxymethyltransferase
32	Bsub	NP_388018	adk	adenylate kinase	K00939	COG0563	F	Adenylate kinase and related kinases
128	Bsub	NP_390170	cmk	cytidylate kinase	K00945	COG0283	F	Cytidylate kinase
69	Bsub	NP_389450	gmk	guanylate kinase	K00942	COG0194	F	Guanylate kinase
146	Bsub	NP_389533	pyrH	uridylate kinase	K09903	COG0528	F	Uridylate kinase
72	Bsub	NP_389574	pgsA	CDP-diacylglycerol-glycerol-3-phosphate 3-phosphatidyltransferase	K00995	COG0558	I	Phosphatidylglycerophosphate synthase
137	Bsub	NP_389471	plsX	glycerol-3-phosphate acyltransferase PlsX	K03621	COG0416	I	Fatty acid/phospholipid biosynthesis enzyme
34	Bsub	NP_388026	cbiO	cobalt transporter ATP-binding subunit	K02006	COG1122	P	ABC-type cobalt transport system, ATPase component
101	CaPastA	YP_456735	cbiQ	ABC-type cobalt transport protein CbiQ	K02008	COG0619	P	ABC-type cobalt transport system, permease component CbiQ and related transporters
127	Bsub	NP_390165	engA	GTP-binding protein EngA	K03977	COG1160	R	Predicted GTPases
130	Bsub	NP_390697	engB	ribosome biogenesis GTP-binding protein YsxC	K03978	COG0218	R	Predicted GTPase
139	Bsub	NP_390407	era	GTP-binding protein Era	K03595	COG1159	R	GTPase
17	Bsub	NP_390803	nrnA	oligoribonuclease (nanoRNAse), 3',5'-bisphosphate nucleotidase	K06881	COG0618	R	Exopolyphosphatase-related proteins
138	Bsub	NP_390670	obgE	GTPase ObgE	K03979	COG0536	R	Predicted GTPase
148	Bsub	NP_389487	rbgA	ribosomal biogenesis GTPase	K14540	COG1161	R	Predicted GTPases
77	Bsub	NP_389336	rnjA	ribonuclease J1	K12574	COG0595	R	Predicted hydrolase of the metallo-beta-lactamase superfamily
46	Bsub	NP_391982	trmE	tRNA modification GTPase TrmE	K03650	COG0486	R	Predicted GTPase
58	Bsub	NP_387917	yabC	methyltransferase	K07056	COG0313	R	Predicted methyltransferases
70	Bsub	NP_389460	yloQ	ribosome-associated GTPase	K06949	COG1162	R	Predicted GTPases
12	Pthe	YP_001212037	DppB	ABC-type dipeptide/oligopeptide/nickel transport systems, permease components	K02033	COG0601	EP	ABC-type dipeptide/oligopeptide/nickel transport systems, permease components
8	Bsub	NP_389027	oppC	oligopeptide ABC transporter permease	K02034	COG1173	EP	ABC-type dipeptide/oligopeptide/nickel transport systems, permease components
9	Bsub	NP_389028	oppD	oligopeptide ABC transporter ATP-binding protein	K02031	COG0444;COG1123	EPR	ABC-type dipeptide/oligopeptide/nickel transport system, ATPase component;ATPase components of various ABC-type transport systems, contain duplicated ATPase
73	Bsub	NP_389494	topA	DNA topoisomerase I	K03168	COG0550;COG0551;COG1754	LR	Topoisomerase IA;Zn-finger domain associated with topoisomerase type I;Uncharacterized C-terminal domain of topoisomerase IA

## Sheet: Mollicutes+
Cluster	Genome	Protein_id	Gene	Product	KEGG_id	COG_id	COG_cat	COG_description
300	CaPastA	YP_456771	ppa	inorganic pyrophosphatase	K01507	COG0221;COG1227	C	Inorganic pyrophosphatase;Inorganic pyrophosphatase/exopolyphosphatase

## Sheet: Mollicutes-
Cluster	Genome	Protein_id	Gene	Product	KEGG_id	COG_id	COG_cat	COG_description
940	Pthe	YP_001213304	NA	ribosome-associated protein Y	K05808	COG1544	J	Ribosome-associated protein Y (PSrp-1)
872	Bsub	NP_390423	prmA	ribosomal protein L11 methyltransferase	K02687	COG2264	J	Ribosomal protein L11 methylase
887	Bsub	NP_390650	queA	S-adenosylmethionine:tRNA ribosyltransferase-isomerase	K07568	COG0809	J	S-adenosylmethionine:tRNA-ribosyltransferase-isomerase (queuine synthetase)
814	Bsub	NP_389547	rbfA	ribosome-binding factor A	K02834	COG0858	J	Ribosome-binding factor A
808	Bsub	NP_389484	rimM	16S rRNA-processing protein RimM	K02860	COG0806	J	RimM protein, required for 16S rRNA processing
696	Bsub	NP_388005	rpmC	50S ribosomal protein L29	K02904	COG0255	J	Ribosomal protein L29
561	Bsub	NP_390169	rpsA	30S ribosomal protein S1	K02945	COG0539	J	Ribosomal protein S1
886	Bsub	NP_390649	tgt	queuine tRNA-ribosyltransferase	K00773	COG0343	J	Queuine/archaeosine tRNA-ribosyltransferase
686	Bsub	NP_387944	yabR	hypothetical protein	K07571	COG1098	J	Predicted RNA binding protein (contains ribosomal protein S1 domain)
884	Bsub	NP_390637	yrvI	D-tyrosyl-tRNA(Tyr) deacylase	K07560	COG1490	J	D-Tyr-tRNAtyr deacylase
572	Bsub	NP_390305	ahrC	arginine repressor	K03402	COG1438	K	Arginine repressor
267	Bsub	NP_388393	cspC	cold-shock protein	K03704	COG1278	K	Cold shock proteins
898	Bsub	NP_390778	nrdR	transcriptional regulator NrdR	K07738	COG1327	K	Predicted transcriptional regulator, consists of a Zn-ribbon and ATP-cone domains
865	Bsub	NP_390312	nusB	transcription antitermination protein NusB	K03625	COG0781	K	Transcription termination factor
969	Bsub	NP_391976	parB	site-specific DNA-binding protein	K03497	COG1475	K	Predicted transcriptional regulators
955	Bsub	NP_391589	rho	transcription termination factor Rho	K03628	COG1158	K	Transcription termination factor
925	Bsub	NP_391300	sigL	RNA polymerase sigma-54 factor (sigma-L)	K03092	COG1508	K	DNA-directed RNA polymerase specialized sigma subunit, sigma54 homolog
755	Pthe	YP_001213214	SIR2	NAD-dependent protein deacetylases	K12410	COG0846	K	NAD-dependent protein deacetylases, SIR2 family
265	Bsub	NP_388199	ycgK	LysR family transcriptional regulator	K04761	COG0583	K	Transcriptional regulator
813	Bsub	NP_389543	ylxR	RNA binding protein; new fold	K07742	COG2740	K	Predicted nucleic-acid-binding protein implicated in transcription termination
909	Bsub	NP_390924	ytrA	GntR family transcriptional regulator	K07979	COG1725	K	Predicted transcriptional regulators
492	Bsub	NP_388063	adaB	O6-methylguanine-DNA methyltransferase	K13531	COG0350	L	Methylated DNA-protein cysteine methyltransferase
875	Bsub	NP_390437	comEA	membrane bound high-affinity DNA-binding receptor	K02237	COG1555	L	DNA uptake protein and related DNA-binding proteins
819	Bsub	NP_389587	mutL	DNA mismatch repair protein	K03572	COG0323	L	DNA mismatch repair enzyme (predicted ATPase)
818	Bsub	NP_389586	mutS	DNA mismatch repair protein MutS	K03555	COG0249	L	Mismatch repair ATPase (MutS family)
897	Bsub	NP_390736	mutSB	recombination and DNA strand exchange inhibitor protein	K07456	COG1193	L	Mismatch repair ATPase (MutS family)
837	Pthe	YP_001212776	Nth	EndoIII-related endonuclease	K10773	COG0177	L	Predicted EndoIII-related endonuclease
585	Bsub	NP_390682	radC	DNA repair protein RadC	K03630	COG2003	L	DNA repair proteins
675	Bsub	NP_387885	recF	recombination protein F	K03629	COG1195	L	Recombinational DNA repair ATPase (RecF pathway)
885	Bsub	NP_390640	recJ	single-strand DNA-specific exonuclease	K07462	COG0608	L	Single-stranded DNA-specific exonuclease
862	Bsub	NP_390304	recN	factor for double strand breaks DNA repair and genetic recombination	K03631	COG0497	L	ATPase involved in DNA repair
871	Bsub	NP_390406	recO	DNA repair protein RecO	K03584	COG1381	L	Recombinational DNA repair protein (RecF pathway)
858	Bsub	NP_390232	xerD	site-specific tyrosine recombinase XerD	K04763	COG0582	L	Integrase
962	Bsub	NP_391741	yxlJ	3-methyladenine DNA glycosylase	K03652	COG2094	L	3-methyladenine DNA glycosylase
799	Bsub	NP_389425	divIVA	cell-division initiation protein	K04074	COG3599	D	Cell division initiation protein
796	Bsub	NP_389411	ftsA	cell-division protein essential fo Z-ring assembly	K03590	COG0849	D	Actin-like ATPase involved in cell division
817	Pthe	YP_001211843	FtsK	DNA segregation ATPase FtsK/SpoIIIE and related proteins	K03466	COG1674	D	DNA segregation ATPase FtsK/SpoIIIE and related proteins
541	Bsub	NP_389368	ftsW	cell-division protein	K03588	COG0772	D	Bacterial cell division membrane protein
949	Bsub	NP_391522	mbl	rod shape-determining protein Mbl	K03569	COG1077	D	Actin-like ATPase involved in cell morphogenesis
584	Bsub	NP_390678	minC	septum formation inhibitor	K03610	COG0850	D	Septum formation inhibitor
889	Bsub	NP_390677	minD	ATPase activator of MinC	K03609	COG2894	D	Septum formation inhibitor-activating ATPase
891	Bsub	NP_390681	mreB	rod shape-determining protein MreB	K03569	COG1077	D	Actin-like ATPase involved in cell morphogenesis
616	Lpla	NP_785823	rodA2	rod-shape determining protein	K05837	COG0772	D	Bacterial cell division membrane protein
519	Bsub	NP_388712	yfiL	ABC transporter ATP-binding protein	K09687	COG1131	V	ABC-type multidrug transport system, ATPase component
597	Bsub	NP_390993	yubB	undecaprenyl pyrophosphate phosphatase	K06153	COG1968	V	Uncharacterized bacitracin resistance protein
877	Bsub	NP_390455	arsC	arsenate reductase	K03741	COG0394	T	Protein-tyrosine-phosphatase
537	Pthe	YP_001210586	NA	membrane-associated sensory histidine kinase	K02484	COG0642	T	Signal transduction histidine kinase
722	Bsub	NP_388347	ndoA	endoribonuclease toxin	K07171	COG2337	T	Growth inhibitor
319	Bsub	NP_390192	resE	two-component sensor histidine kinase	K07651	COG0642	T	Signal transduction histidine kinase
712	Bsub	NP_388258	yclK	two-component sensor histidine kinase YclJ	K02484	COG0642	T	Signal transduction histidine kinase
512	Bsub	NP_388576	yesM	two-component sensor histidine kinase YesN	K07718	COG2972	T	Predicted signal transduction protein with a C-terminal ATPase domain
504	Bsub	NP_389646	alrB	alanine racemase	K01775	COG0787	M	Alanine racemase
230	Bsub	NP_388034	cwlD	N-acetylmuramoyl-L-alanine amidase	K01448	COG0860	M	N-acetylmuramoyl-L-alanine amidase
856	Bsub	NP_390229	dacF	D-alanyl-D-alanine carboxypeptidase	K07258	COG1686	M	D-alanyl-D-alanine carboxypeptidase
719	Bsub	NP_388337	ddl	D-alanyl-alanine synthetase A	K01921	COG1181	M	D-alanine-D-alanine ligase and related ATP-grasp enzymes
618	Bsub	NP_391730	dltB	D-alanine esterase for lipoteichoic acid and wall teichoic acid	K03739	COG1696	M	Predicted membrane protein involved in D-alanine export
380	Lpla	NP_784866	galE2	UDP-glucose 4-epimerase	K01784	COG1087	M	UDP-glucose 4-epimerase
700	Bsub	NP_388059	glmS	glucosamine--fructose-6-phosphate aminotransferase	K00820	COG0449	M	Glucosamine 6-phosphate synthetase, contains amidotransferase and phosphosugar isomerase domains
682	Bsub	NP_387931	glmU	bifunctional N-acetylglucosamine-1-phosphate uridyltransferase/glucosamine-1-phosphate acetyltransferase	K04042	COG1207	M	N-acetylglucosamine-1-phosphate uridyltransferase (contains nucleotidyltransferase and I-patch acetyltransferase domains)
944	Bsub	NP_391446	mnaA	UDP-N-acetylmannosamine 2-epimerase	K01791	COG0381	M	UDP-N-acetylglucosamine 2-epimerase
792	Bsub	NP_389402	mraY	phospho-N-acetylmuramoyl-pentapeptide- transferase	K01000	COG0472	M	UDP-N-acetylmuramyl pentapeptide phosphotransferase/UDP-N-acetylglucosamine-1-phosphate transferase
890	Bsub	NP_390680	mreC	rod shape-determining protein MreC	K03570	COG1792	M	Cell shape-determining protein
951	Bsub	NP_391557	murAA	UDP-N-acetylglucosamine 1-carboxyvinyltransferase	K00790	COG0766	M	UDP-N-acetylglucosamine enolpyruvyl transferase
795	Bsub	NP_389406	murB	UDP-N-acetylenolpyruvoylglucosamine reductase	K00075	COG0812	M	UDP-N-acetylmuramate dehydrogenase
907	Bsub	NP_390857	murC	UDP-N-acetylmuramate--L-alanine ligase	K01924	COG0773	M	UDP-N-acetylmuramate-alanine ligase
793	Bsub	NP_389403	murD	UDP-N-acetylmuramoyl-L-alanyl-D-glutamate synthetase	K01925	COG0771	M	UDP-N-acetylmuramoylalanine-D-glutamate ligase
791	Bsub	NP_389401	murE	UDP-N-acetylmuramoylalanyl-D-glutamate--2, 6-diaminopimelate ligase	K01928	COG0769	M	UDP-N-acetylmuramyl tripeptide synthase
720	Bsub	NP_388338	murF	UDP-N-acetylmuramoylalanyl-D-glutamyl-2, 6-diaminopimelate-D-alanyl-D-alanine ligase	K01929	COG0770	M	UDP-N-acetylmuramyl pentapeptide synthase
794	Bsub	NP_389405	murG	undecaprenyldiphospho-muramoylpentapeptide beta-N- acetylglucosaminyltransferase	K02563	COG0707	M	UDP-N-acetylglucosamine:LPS N-acetylglucosamine transferase
811	Pthe	YP_001211811	NA	membrane-associated Zn-dependent protease 1	K11749	COG0750	M	Predicted membrane-associated Zn-dependent proteases 1
424	Bsub	NP_390113	ponA	peptidoglycan glycosyltransferase	K05366	COG0744	M	Membrane carboxypeptidase (penicillin-binding protein)
833	Pthe	YP_001212525	Prc	periplasmic protease	K03797	COG0793	M	Periplasmic protease
543	Bsub	NP_389400	spoVD	penicillin-binding protein	K08384	COG0768	M	Cell division protein FtsI/penicillin-binding protein 2
946	Bsub	NP_391456	tagA	N-acetylmannosamine (ManNAc) C4 hydroxyl of a membrane-anchored N-acetylglucosaminyl diphospholipid (GlcNAc-pp-undecaprenyl, lipid I) glycosyltransferase	K05946	COG1922	M	Teichoic acid biosynthesis proteins
942	Bsub	NP_391433	tagO	UDP-N-acetylglucosamine:undecaprenyl-P N-acetylglucosaminyl-1-P transferase	K13685	COG0472	M	UDP-N-acetylmuramyl pentapeptide phosphotransferase/UDP-N-acetylglucosamine-1-phosphate transferase
428	Bsub	NP_389172	ykcC	glycosyltransferase	K00721	COG0463	M	Glycosyltransferases involved in cell wall biogenesis
786	Bsub	NP_389304	ykuT	small-conductance mechanosensitive channel	K03442	COG0668	M	Small-conductance mechanosensitive channel
196	Bsub	NP_388283	sipU	type I signal peptidase	K03100	COG0681	U	Signal peptidase I
971	Pthe	YP_001213469	YidC	preprotein translocase subunit YidC	K03217	COG0706	U	Preprotein translocase subunit YidC
892	Bsub	NP_390700	clpX	ATP-dependent protease ATP-binding subunit ClpX	K03544	COG1219	O	ATP-dependent protease Clp, ATPase subunit
732	Bsub	NP_388483	groES	co-chaperonin GroES	K04078	COG0234	O	Co-chaperonin GroES (HSP10)
690	Bsub	NP_387968	radA	DNA repair protein RadA	K04485	COG1066	O	Predicted ATP-dependent serine protease
954	Bsub	NP_391568	atpB	F0F1 ATP synthase subunit A	K02108	COG0356	C	F0F1-type ATP synthase, subunit a
952	Bsub	NP_391561	atpC	F0F1 ATP synthase subunit epsilon	K02114	COG0355	C	F0F1-type ATP synthase, epsilon subunit (mitochondrial delta subunit)
953	Bsub	NP_391566	atpF	F0F1 ATP synthase subunit B	K02109	COG0711	C	F0F1-type ATP synthase, subunit b
235	Bsub	NP_390983	gbsB	choline dehydrogenase	K11440	COG1454	C	Alcohol dehydrogenase, class IV
587	Bsub	NP_390746	glcD	glycolate oxidase subunit	K00104	COG0277	C	FAD/FMN-containing dehydrogenases
912	Bsub	NP_390934	pckA	phosphoenolpyruvate carboxykinase	K01610	COG1866	C	Phosphoenolpyruvate carboxykinase (ATP)
699	Bsub	NP_388058	glmM	phosphoglucosamine mutase	K03431	COG1109	G	Phosphomannomutase
426	Bsub	NP_388915	phoE	phosphatase	K01834	COG0406;COG0588;COG0696;COG3635	G	Fructose-2,6-bisphosphatase;Phosphoglycerate mutase 1;Phosphoglyceromutase;Predicted phosphoglycerate mutase, AP superfamily
553	Bsub	NP_389764	pps	phosphoenolpyruvate synthase	K01007	COG0574	G	Phosphoenolpyruvate synthase/pyruvate phosphate dikinase
956	Bsub	NP_391592	ywjH	translaldolase	K00616	COG0176	G	Transaldolase
767	Bsub	NP_389003	argB	acetylglutamate kinase	K00930	COG0548	E	Acetylglutamate kinase
765	Bsub	NP_389001	argC	N-acetyl-gamma-glutamyl-phosphate reductase	K00145	COG0002	E	Acetylglutamate semialdehyde dehydrogenase
768	Bsub	NP_389004	argD	acetylornithine aminotransferase	K00818	COG4992	E	Ornithine/acetylornithine aminotransferase
905	Bsub	NP_390823	argG	argininosuccinate synthase	K01940	COG0137	E	Argininosuccinate synthase
904	Bsub	NP_390822	argH	argininosuccinate lyase	K01755	COG0165	E	Argininosuccinate lyase
766	Bsub	NP_389002	argJ	bifunctional ornithine acetyltransferase/N-acetylglutamate synthase protein	K00620	COG1364	E	N-acetylglutamate synthase (N-acetylornithine aminotransferase)
847	Bsub	NP_390151	aroB	3-dehydroquinate synthase	K01735	COG0337	E	3-dehydroquinate synthetase
440	Bsub	NP_390444	aroE	shikimate 5-dehydrogenase	K00014	COG0169	E	Shikimate 5-dehydrogenase
840	Bsub	NP_390141	aroE	3-phosphoshikimate 1-carboxyvinyltransferase	K00800	COG0128	E	5-enolpyruvylshikimate-3-phosphate synthase
591	Cklu	YP_001394185	aroF	3-deoxy-7-phosphoheptulonate synthase	K03856	COG2876	E	3-deoxy-D-arabino-heptulosonate 7-phosphate (DAHP) synthase
848	Bsub	NP_390152	aroF	chorismate synthase	K01736	COG0082	E	Chorismate synthase
815	Bsub	NP_389557	asd	aspartate-semialdehyde dehydrogenase	K00133	COG0136	E	Aspartate-semialdehyde dehydrogenase
568	Bsub	NP_390238	aspA	aspartate ammonia-lyase	K01744	COG1027	E	Aspartate ammonia-lyase
693	Bsub	NP_387974	cysE	serine acetyltransferase	K00640	COG1045	E	Serine acetyltransferase
559	Bsub	NP_390130	dapB	dihydrodipicolinate reductase	K00215	COG0289	E	Dihydrodipicolinate reductase
915	Bsub	NP_391097	dapF	diaminopimelate epimerase	K01778	COG0253	E	Diaminopimelate epimerase
816	Bsub	NP_389558	dapG	aspartate kinase I	K00928	COG0527	E	Aspartokinases
714	Bsub	NP_388272	gabT	4-aminobutyrate aminotransferase	K07250	COG0160	E	4-aminobutyrate aminotransferase and related aminotransferases
552	Bsub	NP_389628	glnA	glutamine synthetase	K01915	COG0174	E	Glutamine synthetase
934	Bsub	NP_391368	hisA	1-(5-phosphoribosyl)-5-[(5- phosphoribosylamino)methylideneamino] imidazole-4-carboxamide isomerase	K01814	COG0106	E	Phosphoribosylformimino-5-aminoimidazole carboxamide ribonucleotide (ProFAR) isomerase
936	Bsub	NP_391370	hisB	imidazoleglycerol-phosphate dehydratase	K01693	COG0131	E	Imidazoleglycerol-phosphate dehydratase
842	Pthe	YP_001213087	HisC	histidinol-phosphate/aromatic aminotransferase and cobyric acid decarboxylase	K00817	COG0079	E	Histidinol-phosphate/aromatic aminotransferase and cobyric acid decarboxylase
937	Bsub	NP_391371	hisD	histidinol dehydrogenase	K00013	COG0141	E	Histidinol dehydrogenase
933	Bsub	NP_391367	hisF	imidazole glycerol phosphate synthase subunit HisF	K02500	COG0107	E	Imidazoleglycerol-phosphate synthase
938	Bsub	NP_391372	hisG	ATP phosphoribosyltransferase catalytic subunit	K00765	COG0040	E	ATP phosphoribosyltransferase
935	Bsub	NP_391369	hisH	imidazole glycerol phosphate synthase subunit HisH	K02501	COG0118	E	Glutamine amidotransferase
932	Bsub	NP_391366	hisI	bifunctional phosphoribosyl-AMP cyclohydrolase/phosphoribosyl-ATP pyrophosphatase protein	K11755	COG0140;COG0139	E	Phosphoribosyl-ATP pyrophosphohydrolase;Phosphoribosyl-AMP cyclohydrolase
917	Bsub	NP_391106	hom	homoserine dehydrogenase	K00003	COG0460	E	Homoserine dehydrogenase
442	Bsub	NP_390629	iscS	cysteine desulfurase involved in tRNA thiolation	K04487	COG1104	E	Cysteine sulfinate desulfinase/cysteine desulfurase and related enzymes
855	Bsub	NP_390219	lysA	diaminopimelate decarboxylase	K01586	COG0019	E	Diaminopimelate decarboxylase
838	Pthe	YP_001212348	NA	aspartate/tyrosine/aromatic aminotransferase	K00812	COG0436	E	Aspartate/tyrosine/aromatic aminotransferase
155	Bsub	NP_389025	oppA	oligopeptide ABC transporter binding lipoprotein	K02035	COG0747	E	ABC-type dipeptide transport system, periplasmic component
429	Bsub	NP_389283	patA	aminotransferase A	K00841	COG0436	E	Aspartate/tyrosine/aromatic aminotransferase
777	Bsub	NP_389196	proA	gamma-glutamyl phosphate reductase	K00147	COG0014	E	Gamma-glutamyl phosphate reductase
434	Bsub	NP_389730	proH	pyrroline-5-carboxylate reductase	K00286	COG0345	E	Pyrroline-5-carboxylate reductase
826	Bsub	NP_389729	proJ	gamma-glutamyl kinase	K00931	COG0263	E	Glutamate 5-kinase
603	Bsub	NP_391132	pucG	ureidoglycolate lyase	K00839	COG0075	E	Serine-pyruvate aminotransferase/archaeal aspartate aminotransferase
562	Bsub	NP_391659	rocG	glutamate dehydrogenase	K00260	COG2902;COG0334	E	NAD-specific glutamate dehydrogenase;Glutamate dehydrogenase/leucine dehydrogenase
916	Bsub	NP_391104	thrB	homoserine kinase	K00872	COG0083	E	Homoserine kinase
843	Bsub	NP_390144	trpA	tryptophan synthase subunit alpha	K01695	COG0159	E	Tryptophan synthase alpha chain
844	Bsub	NP_390145	trpB	tryptophan synthase subunit beta	K01696	COG0133	E	Tryptophan synthase beta chain
845	Bsub	NP_390147	trpC	indole-3-glycerol-phosphate synthase	K01609	COG0134	E	Indole-3-glycerol phosphate synthase
846	Bsub	NP_390148	trpD	anthranilate phosphoribosyltransferase	K00766	COG0547	E	Anthranilate phosphoribosyltransferase
841	Bsub	NP_390142	tyrA	prephenate dehydrogenase	K04517	COG0287	E	Prephenate dehydrogenase
515	Bsub	NP_388615	yfnA	metabolite permease	K03294	COG0531	E	Amino acid transporters
764	Bsub	NP_388982	yitJ	bifunctional homocysteine S-methyltransferase/5,10-methylenetetrahydrofolate reductase protein	K00547	COG2040	E	Homocysteine/selenocysteine methylase (S-methylmethionine-dependent)
874	Pthe	YP_001213373	ComEB	deoxycytidylate deaminase	K01493	COG2131	F	Deoxycytidylate deaminase
735	Bsub	NP_388517	guaA	GMP synthase	K01951	COG0518;COG0519	F	GMP synthase - Glutamine amidotransferase domain;GMP synthase, PP-ATPase domain/subunit
849	Bsub	NP_390154	ndk	nucleoside diphosphate kinase	K00940	COG0105	F	Nucleoside diphosphate kinase
737	Bsub	NP_388527	purC	phosphoribosylaminoimidazole-succinocarboxamide synthase	K01923	COG0152	F	Phosphoribosylaminoimidazolesuccinocarboxamide (SAICAR) synthase
743	Bsub	NP_388535	purD	phosphoribosylamine--glycine ligase	K01945	COG0151	F	Phosphoribosylamine-glycine ligase
736	Bsub	NP_388524	purE	phosphoribosylaminoimidazole carboxylase I	K01588	COG0041	F	Phosphoribosylcarboxyaminoimidazole (NCAIR) mutase
739	Bsub	NP_388531	purF	amidophosphoribosyltransferase	K00764	COG0034	F	Glutamine phosphoribosylpyrophosphate amidotransferase
742	Bsub	NP_388534	purH	bifunctional phosphoribosylaminoimidazolecarboxamide formyltransferase/IMP cyclohydrolase	K00602	COG0138	F	AICAR transformylase/IMP cyclohydrolase PurH (only IMP cyclohydrolase domain in Aful)
738	Bsub	NP_388530	purL	phosphoribosylformylglycinamidine synthase II	K01952	COG0046;COG0047	F	Phosphoribosylformylglycinamidine (FGAM) synthase, synthetase domain;Phosphoribosylformylglycinamidine (FGAM) synthase, glutamine amidotransferase domain
740	Bsub	NP_388532	purM	phosphoribosylaminoimidazole synthetase	K01933	COG0150	F	Phosphoribosylaminoimidazole (AIR) synthetase
741	Bsub	NP_388533	purN	phosphoribosylglycinamide formyltransferase	K11175	COG0299	F	Folate-dependent phosphoribosylglycinamide formyltransferase PurN
801	Bsub	NP_389432	pyrB	aspartate carbamoyltransferase catalytic subunit	K00609	COG0540	F	Aspartate carbamoyltransferase, catalytic chain
802	Bsub	NP_389433	pyrC	dihydroorotase	K01465	COG0044;COG0418	F	Dihydroorotase and related cyclic amidohydrolases;Dihydroorotase
803	Bsub	NP_389437	pyrD	dihydroorotate dehydrogenase 1B	K00226	COG0167	F	Dihydroorotate dehydrogenase
545	Bsub	NP_389430	pyrR	bifunctional pyrimidine regulatory protein PyrR uracil phosphoribosyltransferase	K02825	COG2065	F	Pyrimidine operon attenuation protein/uracil phosphoribosyltransferase
900	Bsub	NP_390784	coaE	dephospho-CoA kinase	K00859	COG0237	H	Dephospho-CoA kinase
852	Bsub	NP_390159	folE	GTP cyclohydrolase I	K01495	COG0302	H	GTP cyclohydrolase I
864	Pthe	YP_001211744	IspA	geranylgeranyl pyrophosphate synthase	K13789	COG0142	H	Geranylgeranyl pyrophosphate synthase
888	Bsub	NP_390665	nadB	L-aspartate oxidase	K00278	COG0029	H	Aspartate oxidase
839	Bsub	NP_390122	panD	aspartate alpha-decarboxylase	K01579	COG0853	H	Aspartate 1-decarboxylase
854	Bsub	NP_390206	ribH	6,7-dimethyl-8-ribityllumazine synthase	K00794	COG0054	H	Riboflavin synthase beta-chain
772	Pthe	YP_001211475	ThiD	hydroxymethylpyrimidine/phosphomethylpyrimidine kinase	K00941	COG0351	H	Hydroxymethylpyrimidine/phosphomethylpyrimidine kinase
961	Bsub	NP_391708	thiE	thiamine-phosphate pyrophosphorylase	K00788	COG0352	H	Thiamine monophosphate synthase
361	Bsub	NP_389052	thiF	thiamine/molybdopterin biosynthesis ThiF/MoeB-like protein	K03148	COG0476	H	Dinucleotide-utilizing enzymes involved in molybdopterin and thiamine biosynthesis family 2
805	Bsub	NP_389462	thiN	thiamine pyrophosphokinase	K00949	COG1564	H	Thiamine pyrophosphokinase
851	Pthe	YP_001211989	UbiE	ubiquinone/menaquinone biosynthesis methylase	K03183	COG2226	H	Methylase involved in ubiquinone/menaquinone biosynthesis
869	Bsub	NP_390369	yqgN	5-formyltetrahydrofolate cyclo-ligase	K01934	COG0212	H	5-formyltetrahydrofolate cyclo-ligase
601	Bsub	NP_391053	yueK	nicotinate phosphoribosyltransferase	K00763	COG1488	H	Nicotinic acid phosphoribosyltransferase
902	Bsub	NP_390798	accA	acetyl-CoA carboxylase carboxyltransferase subunit alpha	K01962	COG0825	I	Acetyl-CoA carboxylase alpha subunit
866	Bsub	NP_390314	accC	acetyl-CoA carboxylase biotin carboxylase subunit	K01961	COG0439	I	Biotin carboxylase
903	Bsub	NP_390799	accD	acetyl-CoA carboxylase subunit beta	K01963	COG0777	I	Acetyl-CoA carboxylase beta subunit
721	Bsub	NP_388343	acpS	4'-phosphopantetheinyl transferase	K00997	COG0736	I	Phosphopantetheinyl transferase (holo-ACP synthase)
806	Pthe	YP_001212293	FabD	(acyl-carrier-protein) S-malonyltransferase	K00645	COG0331	I	(acyl-carrier-protein) S-malonyltransferase
425	Bsub	NP_388898	fabHB	3-oxoacyl-(acyl carrier protein) synthase III	K00648	COG0332	I	3-oxoacyl-[acyl-carrier-protein] synthase III
948	Bsub	NP_391518	fabZ	(3R)-hydroxymyristoyl-ACP dehydratase	K02372	COG0764	I	3-hydroxymyristoyl/3-hydroxydecanoyl-(acyl carrier protein) dehydratases
680	Bsub	NP_387927	ipk	4-diphosphocytidyl-2-C-methyl-D-erythritol kinase	K00919	COG1947	I	4-diphosphocytidyl-2C-methyl-D-erythritol 2-phosphate synthase
692	Bsub	NP_387971	ispD	2-C-methyl-D-erythritol 4-phosphate cytidylyltransferase	K00991	COG1211	I	4-diphosphocytidyl-2-methyl-D-erithritol synthase
810	Bsub	NP_389535	uppS	undecaprenyl pyrophosphate synthase	K00806	COG0020	I	Undecaprenyl pyrophosphate synthase
614	Bsub	NP_391532	amtB	ammonium transporter	K03320	COG0004	P	Ammonia permease
606	Bsub	NP_391230	copA	copper transporter ATPase	K01533	COG2217	P	Cation transport ATPase
525	Bsub	NP_389443	cysC	adenylylsulfate kinase	K00860	COG0529	P	Adenylylsulfate kinase and related kinases
751	Pthe	YP_001210595	Fur	Fe2+/Zn2+ uptake regulation proteins	K09825	COG0735	P	Fe2+/Zn2+ uptake regulation proteins
705	Pthe	YP_001211932	LraI	ABC-type metal ion transport system, periplasmic component/surface adhesin	K09815	COG0803	P	ABC-type metal ion transport system, periplasmic component/surface adhesin
706	Lpla	NP_784255	NA	zinc/iron ABC transporter, permease protein	K02075	COG1108	P	ABC-type Mn2+/Zn2+ transport systems, permease components
575	Bsub	NP_390378	pstS	phosphate ABC transporter binding lipoprotein	K02040	COG0226	P	ABC-type phosphate transport system, periplasmic component
578	Bsub	NP_390435	comEC	DNA channel for uptake in competent cells	K02238	COG0658;COG2333	R	Predicted membrane metal-binding protein;Predicted hydrolase (metallo-beta-lactamase superfamily)
970	Bsub	NP_391983	jag	SpoIIIJ-associated RNA/ssDNA-binding protein	K06346	COG1847	R	Predicted RNA-binding protein
879	Pthe	YP_001212294	NA	dioxygenases related to 2-nitropropane dioxygenase	K02371	COG2070	R	Dioxygenases related to 2-nitropropane dioxygenase
883	Pthe	YP_001211618	NA	periplasmic solute-binding protein	K07082	COG1559	R	Predicted periplasmic solute-binding protein
509	Bsub	NP_388518	pbuG	hypoxanthine/guanine permease	K06901	COG2252	R	Permeases
730	Bsub	NP_388474	rimI	ribosomal protein S18 alanine N-acetyltransferase	K03789	COG0456	R	Acetyltransferases
443	Bsub	NP_390645	spoVB	translocase	K06409	COG2244	R	Membrane protein involved in the export of O-antigen and teichoic acid
695	Bsub	NP_387978	yacP	ribonuclease with PIN and NYN domains	K06962	COG3688	R	Predicted RNA-binding protein containing a PIN domain
726	Bsub	NP_388426	ydfK	integral inner membrane protein	K07150	COG1811	R	Uncharacterized membrane protein, possible Na+ channel or pump
731	Bsub	NP_388478	ydiH	redox-sensing transcriptional repressor Rex	K01926	COG2344	R	AT-rich DNA-binding protein
820	Bsub	NP_389625	ynbA	GTP-binding protein protease modulator	K03665	COG2262	R	GTPases
444	Bsub	NP_390655	yrbE	oxidoreductase	K00010	COG0673	R	Predicted dehydrogenases and related proteins
895	Bsub	NP_390713	ysnB	phosphoesterase	K07095	COG0622	R	Predicted phosphoesterase
931	Bsub	NP_391357	yvcJ	hypothetical protein	K06958	COG1660	R	Predicted P-loop-containing kinase
694	Bsub	NP_387976	mrnC	ribonuclease for 23S RNA maturation	K11145	COG1939	S	Uncharacterized protein conserved in bacteria
798	Bsub	NP_389422	sepF	cell division machinery factor	K09772	COG1799	S	Uncharacterized protein conserved in bacteria
678	Bsub	NP_387901	yaaK	hypothetical protein	K09747	COG0718	S	Uncharacterized protein conserved in bacteria
807	Bsub	NP_389479	ylxM	DNA-binding protein	K09787	COG2739	S	Uncharacterized protein conserved in bacteria
812	Bsub	NP_389541	ylxS	hypothetical protein	K09748	COG0779	S	Uncharacterized protein conserved in bacteria
762	Bsub	NP_388944	addA	ATP-dependent deoxyribonuclease subunit A	NA	NA	X	NA
761	Bsub	NP_388943	addB	ATP-dependent deoxyribonuclease subunit B	NA	NA	X	NA
573	Lpla	NP_785190	asp3	alkaline shock protein	NA	NA	X	NA
878	Bsub	NP_390548	azlC	branched-chain amino acid transporter	NA	NA	X	NA
689	Bsub	NP_387964	ctsR	transcriptional regulator	K03708	NA	X	NA
957	Bsub	NP_391645	cysL	regulator of sulfur assimilation CysL, activates cysJI expression	NA	NA	X	NA
382	Bsub	NP_391305	epsL	phosphotransferase	NA	NA	X	NA
451	Bsub	NP_391668	spsC	glutamine-dependent sugar transaminase	NA	NA	X	NA
727	Bsub	NP_388442	vmlR	ATP-binding cassette efflux transporter	NA	NA	X	NA
685	Bsub	NP_387940	yabO	ribosomal RNA binding protein; heat shock protein	NA	NA	X	NA
691	Bsub	NP_387970	yacL	hypothetical protein	NA	NA	X	NA
698	Bsub	NP_388057	ybbR	hypothetical protein	NA	NA	X	NA
309	Bsub	NP_388266	ycnB	efflux transporter	NA	NA	X	NA
503	Bsub	NP_388313	ydaO	metabolite transporter	NA	NA	X	NA
359	Bsub	NP_388335	ydbO	cation efflux system	NA	NA	X	NA
729	Bsub	NP_388473	ydiC	chaperone or protease	NA	NA	X	NA
513	Bsub	NP_388595	yetF	hypothetical protein	NA	NA	X	NA
526	Bsub	NP_388993	yitT	integral inner membrane protein	NA	NA	X	NA
536	Bsub	NP_389182	ykfC	cell wall endopeptidase	NA	NA	X	NA
547	Bsub	NP_389447	yloA	persistent RNA/DNA binding protein	NA	NA	X	NA
555	Bsub	NP_390028	yolJ	glycosyltransferase	NA	NA	X	NA
870	Bsub	NP_390396	yqfO	hypothetical protein	NA	NA	X	NA
581	Bsub	NP_390619	yrrI	permease	NA	NA	X	NA
991	Bsub	YP_054589	yrzL	hypothetical protein	NA	NA	X	NA
910	Bsub	NP_390927	ytqB	RNA methylase	NA	NA	X	NA
589	Bsub	NP_390793	ytwI	integral inner membrane protein	NA	NA	X	NA
930	Bsub	NP_391356	yvcK	gluconeogenesis factor	NA	NA	X	NA
964	Bsub	NP_391759	yxkH	exported polysaccharide deacetylase, lipoprotein	NA	NA	X	NA
963	Bsub	NP_391751	yxkO	carbohydrate kinase	NA	NA	X	NA
995	Bsub	YP_003097803	yyzM	hypothetical protein	NA	NA	X	NA
313	Bsub	NP_389006	carB	carbamoyl phosphate synthase large subunit	K01955	COG0458	EF	Carbamoylphosphate synthase large subunit (split gene in MJ)
546	Bsub	NP_389434	pyrAA	carbamoyl phosphate synthase small subunit	K01956	COG0505	EF	Carbamoylphosphate synthase small subunit
497	Bsub	NP_388177	yceI	transporter	K08369	COG0477	EGPR	Permeases of the major facilitator superfamily
688	Bsub	NP_387956	pabA	para-aminobenzoate/anthranilate synthase glutamine amidotransferase component II	K01664	COG0512	EH	Anthranilate/para-aminobenzoate synthases component II
488	Bsub	NP_390149	trpE	anthranilate synthase component I	K01657	COG0147	EH	Anthranilate/para-aminobenzoate synthases component I
197	Bsub	NP_388315	ydaP	pyruvate oxidase	K00158	COG0028	EH	Thiamine pyrophosphate-requiring enzymes [acetolactate synthase, pyruvate dehydrogenase (cytochrome), glyoxylate carboligase, phosphonopyruvate decarboxylase]
314	Bsub	NP_389173	htrA	membrane bound serine protease Do	K01362	COG1404;COG1506	EO	Subtilisin-like serine proteases;Dipeptidyl aminopeptidases/acylaminoacyl-peptidases
590	Bsub	NP_390840	hisJ	histidinol-phosphatase	K04486	COG1387	ER	Histidinol phosphatase and related hydrolases of the PHP family
863	Bsub	NP_390307	dxs	1-deoxy-D-xylulose-5-phosphate synthase	K01662	COG1154	HI	Deoxyxylulose-5-phosphate synthase
558	Bsub	NP_390125	birA	biotin acetyl-CoA-carboxylase ligase and biotin regulon repressor	K03524	COG1654;COG0340	HK	Biotin operon repressor;Biotin-(acetyl-CoA carboxylase) ligase
769	Bsub	NP_389016	fabF	3-oxoacyl-(acyl carrier protein) synthase II	K09458	COG0304	IQ	3-oxoacyl-(acyl-carrier-protein) synthase
683	Bsub	NP_387936	mfd	transcription-repair coupling factor	K03723	COG1197	KL	Transcription-repair coupling factor (superfamily II helicase)
824	Bsub	NP_389668	lexA	LexA repressor	K01356	COG1974	KT	SOS-response transcriptional repressors (RecA-mediated autopeptidases)
378	Bsub	NP_390789	phoP	two-component response regulator	K07658	COG0745	KT	Response regulators consisting of a CheY-like receiver domain and a winged-helix DNA-binding domain
778	Bsub	NP_389208	ykoG	two-component response regulator YkoH	K02483	COG0745	KT	Response regulators consisting of a CheY-like receiver domain and a winged-helix DNA-binding domain
859	Bsub	NP_390242	nudF	ADP-ribose pyrophosphatase	K01515	COG0494	LR	NTP pyrophosphohydrolases including oxidative damage repair enzymes
809	Bsub	NP_389493	dprA	DNA processing Smf single strand binding protein	K04096	COG0758	LU	Predicted Rossmann fold nucleotide-binding protein involved in DNA uptake
800	Bsub	NP_389428	lspA	lipoprotein signal peptidase	K03101	COG0597	MU	Lipoprotein signal peptidase
868	Bsub	NP_390353	comGA	membrane associated factor for DNA competence	K02243	COG2804	NU	Type II secretory pathway, ATPase PulE/Tfp pilus assembly pathway, ATPase PilB
927	Bsub	NP_391334	clpP	ATP-dependent Clp protease proteolytic subunit	K01358	COG0740	OU	Protease subunit of ATP-dependent Clp proteases

## Sheet: Phytoplasma+
Cluster	Genome	Protein_id	Gene	Product	KEGG_id	COG_id	COG_cat	COG_description
1004	CaPastA	YP_456824	NA	hypothetical protein	K07584	COG2868	J	Predicted ribosomal protein
1011	CaPastA	YP_456765	rbfA	ribosome-binding factor A	K02834	COG0858	J	Ribosome-binding factor A
1020	CaPastA	YP_456669	rnpA	ribonuclease P	K03536	COG0594	J	RNase P protein component
1017	CaPastA	YP_456716	rplW	50S ribosomal protein L23	K02892	COG0089	J	Ribosomal protein L23
1006	CaPastA	YP_456799	rpmB	50S ribosomal protein L28	K02902	COG0227	J	Ribosomal protein L28
1005	CaPastA	YP_456800	rpmE	50S ribosomal protein L31	K02909	COG0254	J	Ribosomal protein L31
1016	CaPastA	YP_456721	rpmF	50S ribosomal protein L32	K02911	COG0333	J	Ribosomal protein L32
1009	CaPastA	YP_456781	rpsO	30S ribosomal protein S15	K02956	COG0184	J	Ribosomal protein S15P/S13E
1003	CaPastA	YP_456829	rpsT	30S ribosomal protein S20	K02968	COG0268	J	Ribosomal protein S20
1040	CaPastA	YP_456308	rpsU	30S ribosomal protein S21	K02970	COG0828	J	Ribosomal protein S21
638	CaPastO	NP_950695	nusB	transcription termination factor	K03625	COG0781	K	Transcription termination factor
1045	CaPastA	YP_456850	rpoZ	DNA-directed RNA polymerase omega chain	K03060	COG1758	K	DNA-directed RNA polymerase, subunit K/omega
43	CaPastA	YP_456375	dnaB	replicative DNA helicase	K02314	COG0305	L	Replicative DNA helicase
1037	CaPmal	YP_002004093	dnaD	DNA replication protein	K02086	COG3935	L	Putative primosome component and related proteins
28	CaPastA	YP_456374	dnaG	DNA primase	K02316	COG0358	L	DNA primase (bacterial type)
998	CaPastA	YP_456206	holA	DNA polymerase III, delta subunit	K02340	COG1466	L	DNA polymerase III, delta subunit
1018	CaPastA	YP_456687	holB	DNA polymerase III, delta prime subunit	K02341	COG0470	L	ATPase involved in DNA replication
212	CaPastA	YP_456389	ssb	single-stranded DNA binding protein	K03111	COG0629	L	Single-stranded DNA-binding protein
1002	CaPastA	YP_456223	mscL	large-conductance mechanosensitive channel	K03282	COG1970	M	Large-conductance mechanosensitive channel
1021	CaPastA	YP_456668	yidC	60 kDa inner membrane protein	K03217	COG0706	U	Preprotein translocase subunit YidC
1047	CaPaus	YP_001798729	ugpB	Sugar transport system substrate-binding protein, periplasmic component	K05813	COG1653	G	ABC-type sugar transport system, periplasmic component
390	CaPastA	YP_456270	tmk	thymidylate kinase	K00943	COG0125	F	Thymidylate kinase
1033	CaPastA	YP_456519	acpS	holo-[acyl-carrier-protein] synthase	K00997	COG0736	I	Phosphopantetheinyl transferase (holo-ACP synthase)
1025	CaPastA	YP_456624	plsC	1-acyl-sn-glycerol-3-phosphate acyltransferase	K00655	COG0204	I	1-acyl-sn-glycerol-3-phosphate acyltransferase
1038	CaPastA	YP_456316	pssA	CDP-diacylglycerol-serine O-phosphatidyltransferase	K00998	COG1502	I	Phosphatidylserine/phosphatidylglycerophosphate/cardiolipin synthases and related enzymes
1007	CaPmal	YP_002004229	NA	ABC-type methionine transport system, periplasmic component	K02073	COG1464	P	ABC-type metal ion transport system, periplasmic component/surface antigen
1008	CaPmal	YP_002004228	NA	D-methionine ABC transporter, permease component	K02072	COG2011	P	ABC-type metal ion transport system, permease component
1012	CaPaus	YP_001799099	cof	Putative hydrolases of the HAD superfamily subfamily IIB	K07024	COG0561	R	Predicted hydrolases of the HAD superfamily
1034	CaPastA	YP_456449	NA	P-loop hydrolase	K06925	COG0802	R	Predicted ATPase or kinase
1041	CaPaus	YP_001799197	NA	hypothetical protein	K06967	COG2384	R	Predicted SAM-dependent methyltransferase
1086	CaPastA	YP_456528	pmbA	PmbA protein	K03592	COG0312	R	Predicted Zn-dependent proteases and their inactivated homologs
1027	CaPastA	YP_456621	NA	hypothetical protein	K09976	COG3763	S	Uncharacterized protein conserved in bacteria
391	CaPmal	YP_002004513	hflB	putative ATP-dependent Zn protease	NA	NA	X	NA
1043	CaPastA	YP_456292	hflB	ATP-dependent zinc metallopeptidase FtsH	NA	NA	X	NA
1000	CaPastA	YP_456214	mgtA	cation transport ATPase	K01552	NA	X	NA
327	CaPastA	YP_456651	NA	hypothetical protein	NA	NA	X	NA
392	CaPastA	YP_456408	NA	hypothetical protein	NA	NA	X	NA
636	CaPaus	YP_001799012	NA	Putative phage-related protein (endonuclease)	NA	NA	X	NA
640	CaPastA	YP_456435	NA	hypothetical protein	NA	NA	X	NA
999	CaPastA	YP_456212	NA	hypothetical protein	NA	NA	X	NA
1013	CaPastA	YP_456740	NA	hypothetical protein	NA	NA	X	NA
1014	CaPastA	YP_456739	NA	hypothetical protein	NA	NA	X	NA
1019	CaPastA	YP_456673	NA	hypothetical protein	NA	NA	X	NA
1022	CaPastA	YP_456648	NA	hypothetical protein	NA	NA	X	NA
1023	CaPastA	YP_456640	NA	hypothetical protein	NA	NA	X	NA
1026	CaPastA	YP_456623	NA	hypothetical protein	NA	NA	X	NA
1035	CaPastA	YP_456448	NA	glycoprotease family protein	NA	NA	X	NA
1036	CaPastA	YP_456337	NA	hypothetical protein	NA	NA	X	NA
1039	CaPaus	YP_001799204	NA	Similar to phage-related protein predicted endonuclease	NA	NA	X	NA
1042	CaPmal	YP_002004247	NA	Metallo-beta-lactamase family protein	NA	NA	X	NA
1024	CaPastA	YP_456637	norM	Na+ driven multidrug efflux pump	NA	NA	X	NA
1046	CaPastA	YP_456853	acpP	acyl carrier protein	K02078	COG0236	IQ	Acyl carrier protein

## Sheet: Phytoplasma-
Cluster	Genome	Protein_id	Gene	Product	KEGG_id	COG_id	COG_cat	COG_description
299	Bsub	NP_388774	cspR	rRNA methylase	K03216	COG0219	J	Predicted rRNA methylase (SpoU class)
301	Bsub	NP_389455	fmt	methionyl-tRNA formyltransferase	K00604	COG0223	J	Methionyl-tRNA formyltransferase
287	Bsub	NP_388550	gatA	aspartyl/glutamyl-tRNA amidotransferase subunit A	K02433	COG0154	J	Asp-tRNAAsn/Glu-tRNAGln amidotransferase A subunit and related amidases
288	Bsub	NP_388551	gatB	aspartyl/glutamyl-tRNA amidotransferase subunit B	K02434	COG0064	J	Asp-tRNAAsn/Glu-tRNAGln amidotransferase B subunit (PET112 homolog)
295	Bsub	NP_391581	prmC	glutamine methylase	K02493	COG2890	J	Methylase of polypeptide chain release factors
306	Bsub	NP_389550	rpsO	30S ribosomal protein S15	K02956	COG0184	J	Ribosomal protein S15P/S13E
260	Bsub	NP_390252	yqjW	DNA polymerase IV	K02346	COG0389	L	Nucleotidyltransferase/DNA polymerase involved in DNA repair
189	Bsub	NP_391447	gtaB	UTP-glucose-1-phosphate uridylyltransferase	K00963	COG1210	M	UDP-glucose pyrophosphorylase
286	Bsub	NP_391379	lgt	prolipoprotein diacylglyceryl transferase	K13292	COG0682	M	Prolipoprotein diacylglyceryltransferase
26	Bsub	NP_387967	clpC	class III stress response-related ATPase	K03696	COG0542	O	ATPases with chaperone activity, ATP-binding subunit
252	Bsub	NP_391359	trxB	thioredoxin reductase	K00384	COG0492	O	Thioredoxin reductase
304	Bsub	NP_391564	atpA	F0F1 ATP synthase subunit alpha	K02111	COG0056	C	F0F1-type ATP synthase, alpha subunit
302	Bsub	NP_391562	atpD	F0F1 ATP synthase subunit beta	K02112	COG0055	C	F0F1-type ATP synthase, beta subunit
303	Bsub	NP_391563	atpG	F0F1 ATP synthase subunit gamma	K02115	COG0224	C	F0F1-type ATP synthase, gamma subunit
264	Bsub	NP_388187	ldh	L-lactate dehydrogenase	K00016	COG0039	C	Malate/lactate dehydrogenases
284	Bsub	NP_388812	pgcA	alpha-phosphoglucomutase	K01840	COG1109	G	Phosphomannomutase
290	Bsub	NP_389461	rpe	ribulose-phosphate 3-epimerase	K01783	COG0036	G	Pentose-5-phosphate-3-epimerase
217	Bsub	NP_389672	tkt	transketolase	K00615	COG0021	G	Transketolase
297	Bsub	NP_390639	apt	adenine phosphoribosyltransferase	K00759	COG0503	F	Adenine/guanine phosphoribosyltransferases and related PRPP-binding proteins
283	Bsub	NP_391821	deoC	deoxyribose-phosphate aldolase	K01619	COG0274	F	Deoxyribose-phosphate aldolase
263	Bsub	NP_387949	hprT	hypoxanthine-guanine phosphoribosyltransferase	K00760	COG0634	F	Hypoxanthine-guanine phosphoribosyltransferase
282	Bsub	NP_390311	folD	bifunctional 5,10-methylene-tetrahydrofolate dehydrogenase/ 5,10-methylene-tetrahydrofolate cyclohydrolase	K01491	COG0190	H	5,10-methylene-tetrahydrofolate dehydrogenase/Methenyl tetrahydrofolate cyclohydrolase
294	Bsub	NP_390442	nadD	nicotinic acid mononucleotide adenylyltransferase	K00969	COG1057	H	Nicotinic acid mononucleotide adenylyltransferase
258	Bsub	NP_390987	ktrA	potassium uptake protein	K03499	COG0569	P	K+ transport systems, NAD-binding component
257	Bsub	NP_390988	ktrB	potassium transporter ATPase	K03498	COG0168	P	Trk-type K+ transport systems, membrane components
285	Bsub	NP_387932	prs	ribose-phosphate pyrophosphokinase	K00948	COG0462	EF	Phosphoribosylpyrophosphate synthetase
289	Bsub	NP_389459	prkC	protein kinase	K08884	COG0515	KLRT	Serine/threonine protein kinase

## Sheet: Mycoplasma+
Cluster	Genome	Protein_id	Gene	Product	KEGG_id	COG_id	COG_cat	COG_description
674	Mmob	YP_016327	yidC	putative inner membrane protein translocase component YidC	K03217	COG0706	U	Preprotein translocase subunit YidC
672	Mgen	NP_073078	atpB	F0F1 ATP synthase subunit A	K02108	COG0356	C	F0F1-type ATP synthase, subunit a
663	Mgen	NP_072701	ptsH	phosphocarrier protein HPr	K11189	COG1925	G	Phosphotransferase system, HPr-related proteins
669	Maga	YP_003515695	lip	Esterase/lipase	K01046	COG1075	R	Predicted acetyltransferases and hydrolases with the alpha/beta hydrolase fold
673	Mgen	NP_073094	NA	hypothetical protein	K07021	COG0595	R	Predicted hydrolase of the metallo-beta-lactamase superfamily
485	Mmob	YP_015875	degV	degV-like protein	NA	NA	X	NA
666	Mmob	YP_016196	NA	putative ATP-binding helicase protein	NA	NA	X	NA
479	Maga	YP_003515707	uhpT	hexosephosphate transport protein	NA	NA	X	NA

## Sheet: Mycoplasma-
Cluster	Genome	Protein_id	Gene	Product	KEGG_id	COG_id	COG_cat	COG_description
318	Bsub	NP_390126	cca	tRNA CCA-pyrophosphorylase	K00974	COG0617	J	tRNA nucleotidyltransferase/poly(A) polymerase
316	Bsub	NP_389615	miaA	tRNA delta(2)-isopentenylpyrophosphate transferase	K00791	COG0324	J	tRNA delta(2)-isopentenylpyrophosphate transferase
324	Bsub	NP_391409	prfB	peptide chain release factor 2	K02836	COG1186	J	Protein chain release factor B
326	Bsub	NP_391971	rpsF	30S ribosomal protein S6	K02990	COG0360	J	Ribosomal protein S6
325	CaPastA	YP_456205	sua5	translation factor SUA5 protein	K07566	COG0009	J	Putative translation factor (SUA5)
315	Bsub	NP_389453	priA	primosome assembly protein PriA	K04066	COG1198	L	Primosomal protein N' (replication factor Y) - superfamily II helicase
322	CaPastA	YP_456247	sfcA	NAD-dependent malic enzyme	K00027	COG0281	C	Malic enzyme
307	CaPastA	YP_456802	codA	cytosine deaminase	K01485	COG0402	FR	Cytosine deaminase and related metal-dependent hydrolases

## Sheet: Bacilli+
Cluster	Genome	Protein_id	Gene	Product	KEGG_id	COG_id	COG_cat	COG_description
2334	Bsub	NP_391985	rnpA	ribonuclease P	K03536	COG0594	J	RNase P protein component
2014	Bsub	NP_389464	rpmB	50S ribosomal protein L28	K02902	COG0227	J	Ribosomal protein L28
2184	Bsub	NP_390948	rpmE2	50S ribosomal protein L31 type B	K02909	COG0254	J	Ribosomal protein L31
2008	Bsub	NP_389391	rpmF	50S ribosomal protein L32	K02911	COG0333	J	Ribosomal protein L32
2113	Bsub	NP_390419	rpsU	30S ribosomal protein S21	K02970	COG0828	J	Ribosomal protein S21
1775	Bsub	NP_387987	ybxB	ribosomal RNA methyltransferase	K00564	COG2813	J	16S RNA G1207 methylase RsmC
1826	Bsub	NP_388302	ydaF	ribosomal protein N-acetyltransferase	K03817	COG1670	J	Acetyltransferases, including N-acetylases of ribosomal proteins
2114	Bsub	NP_390443	yqeI	RNA-binding protein	K07574	COG1534	J	Predicted RNA-binding protein containing KH domain, possibly ribosomal protein
2195	Bsub	NP_391017	yugI	general stress protein 13	K07570	COG1098	J	Predicted RNA binding protein (contains ribosomal protein S1 domain)
2225	Bsub	NP_391277	araR	transcriptional repressor of the ara regulon (LacI family)	K02103	COG1609	K	Transcriptional regulators
2224	Bsub	NP_391275	cggR	transcriptional regulator of gapA	K05311	COG2390	K	Transcriptional regulator, contains sigma factor-related N-terminal domain
2315	Bsub	NP_391822	deoR	transcriptional regulator	K05346	COG2390	K	Transcriptional regulator, contains sigma factor-related N-terminal domain
2229	Bsub	NP_391297	ganR	LacI family transcriptional regulator	K02529	COG1609	K	Transcriptional regulators
2034	Bsub	NP_389627	glnR	nitrogen metabolism transcriptional regulator	K03713	COG0789	K	Predicted transcriptional regulators
1850	Bsub	NP_388466	gmuR	GntR family transcriptional regulator	K03492	COG2188	K	Transcriptional regulators
2311	Bsub	NP_391787	licT	transcriptional antiterminator BglG family	K03488	COG3711	K	Transcriptional antiterminator
530	Bsub	NP_389082	manR	transcriptional antiterminator	K02538	COG3711	K	Transcriptional antiterminator
1825	Bsub	NP_388297	mtlR	transcriptional regulator	K03483	COG3711	K	Transcriptional antiterminator
2333	Bsub	NP_391979	noc	DNA-binding protein Spo0J-like	K03497	COG1475	K	Predicted transcriptional regulators
1925	Lpla	NP_786853	rbsR	ribose operon repressor	K02529	COG1609	K	Transcriptional regulators
2255	Bsub	NP_391472	rbsR	LacI family transcriptional regulator	K02529	COG1609	K	Transcriptional regulators
2273	Bsub	NP_391597	rpoE	DNA-directed RNA polymerase subunit delta	K03048	COG3343	K	DNA-directed RNA polymerase, delta subunit
1877	Bsub	NP_388663	treR	GntR family transcriptional regulator	K03486	COG2188	K	Transcriptional regulators
1866	Bsub	NP_388603	yetL	MarR family transcriptional regulator	K03712	COG1846	K	Transcriptional regulators
2242	Bsub	NP_391383	yvoA	GntR family transcriptional regulator	K03710	COG2188	K	Transcriptional regulators
1484	Bsub	NP_391893	yydK	GntR family transcriptional regulator	K03489	COG2188	K	Transcriptional regulators
2332	Lpla	NP_784554	exoA	exodeoxyribonuclease III	K01142	COG0708	L	Exonuclease III
2084	Bsub	NP_390183	recQ	ATP-dependent DNA helicase	K03654	COG0514	L	Superfamily II DNA helicase
1886	Bsub	NP_388743	yfhQ	A/G-specific adenine glycosylase or DNA-(apurinic or apyrimidinic site) lyase	K03575	COG1194	L	A/G-specific DNA glycosylase
831	Bsub	NP_389774	yobH	DNA repair protein	K03502	COG0389	L	Nucleotidyltransferase/DNA polymerase involved in DNA repair
2164	Bsub	NP_390839	ezrA	septation ring formation regulator EzrA	K06286	COG4477	D	Negative regulator of septation ring formation
2170	Lpla	NP_785072	ftsK1	cell division protein FtsK	K03466	COG1674	D	DNA segregation ATPase FtsK/SpoIIIE and related proteins
1401	Bsub	NP_390923	ytrB	ABC transporter ATP-binding protein	K09687	COG1131	V	ABC-type multidrug transport system, ATPase component
1288	Bsub	NP_389800	desK	two-component sensor histidine kinase DesR	K07778	COG4585	T	Signal transduction histidine kinase
2279	Bsub	NP_391612	fnr	FNR/CAP family transcriptional regulator	K01420	COG0664	T	cAMP-binding proteins - catabolite gene activator and regulatory subunit of cAMP-dependent protein kinases
2182	Bsub	NP_390945	luxS	S-ribosylhomocysteinase	K07173	COG1854	T	LuxS protein involved in autoinducer AI2 synthesis
1861	Bsub	NP_388577	yesN	two-component response regulator YesM	K07720	COG4753	T	Response regulator containing CheY-like receiver domain and AraC-type DNA-binding domain
2006	Bsub	NP_389388	ylbL	degradative enzyme	K07177	COG3480	T	Predicted secreted protein containing a PDZ domain
2165	Bsub	NP_390842	ytsP	hypothetical protein	K07170	COG1956	T	GAF domain-containing protein
1455	Bsub	NP_391505	ywqE	protein tyrosine-phosphatase	K01104	COG0394;COG2365	T	Protein-tyrosine-phosphatase;Protein tyrosine/serine phosphatase
1482	Lpla	NP_783921	bsh2	choloylglycine hydrolase	K01442	COG3049	M	Penicillin V acylase and related amidases
1768	Bsub	NP_387891	dacA	D-alanyl-D-alanine carboxypeptidase	K07258	COG1686	M	D-alanyl-D-alanine carboxypeptidase
2010	Bsub	NP_389407	divIB	cell-division initiation protein	K03589	COG1589	M	Cell division septal protein
2297	Bsub	NP_391732	dltD	D-alanine esterase for lipoteichoic acid and wall teichoic acid synthesis	K03740	COG3966	M	Protein involved in D-alanine esterification of lipoteichoic acid and wall teichoic acid (D-alanine transfer protein)
2263	Bsub	NP_391517	mscL	large-conductance mechanosensitive channel	K03282	COG1970	M	Large-conductance mechanosensitive channel
2176	Bsub	NP_390885	opuD	glycine betaine transporter	K05020	COG1292	M	Choline-glycine betaine transporter
2251	Bsub	NP_391453	tagF	CDP-glycerol:polyglycerol phosphate glycero-phosphotransferase	K09809	COG1887	M	Putative glycosyl/glycerophosphate transferases involved in teichoic acid biosynthesis TagF/TagB/EpsJ/RodC
2094	Bsub	NP_390269	yqjG	OxaA-like protein precursor	K03217	COG0706	U	Preprotein translocase subunit YidC
2070	Lpla	NP_784045	gpo	glutathione peroxidase	K00432	COG0386	O	Glutathione peroxidase
2212	Bsub	NP_391149	sufD	FeS assembly protein SufD	K09015	COG0719	O	ABC-type transport system involved in Fe-S cluster assembly, permease component
1138	Bsub	NP_388209	ycgT	thioredoxin reductase	K00384	COG0492	O	Thioredoxin reductase
2304	Bsub	NP_391755	cydA	cytochrome bd ubiquinol oxidase subunit I	K00425	COG1271	C	Cytochrome bd-type quinol oxidase, subunit 1
2303	Bsub	NP_391754	cydB	cytochrome bd ubiquinol oxidase subunit II	K00426	COG1294	C	Cytochrome bd-type quinol oxidase, subunit 2
2214	Bsub	NP_391184	fumC	fumarate hydratase	K01679	COG0114	C	Fumarase
2290	Bsub	NP_391698	galT	galactose-1-phosphate uridylyltransferase	K00965	COG1085	C	Galactose-1-phosphate uridylyltransferase
1900	Lpla	NP_784178	glpD	glycerol-3-phosphate dehydrogenase	K00105	COG0578	C	Glycerol-3-phosphate dehydrogenase
495	Bsub	NP_391857	iolS	aldo-keto reductase	K06607	COG0667	C	Predicted oxidoreductases (related to aryl-alcohol dehydrogenases)
1396	Bsub	NP_390866	malS	malate dehydrogenase	K00027	COG0281	C	Malic enzyme
2278	Bsub	NP_391609	narG	nitrate reductase alpha subunit	K00370	COG0243	C	Anaerobic dehydrogenases, typically selenocysteine-containing
2277	Bsub	NP_391608	narH	nitrate reductase beta subunit	K00371	COG1140	C	Nitrate reductase beta subunit
2276	Bsub	NP_391606	narI	nitrate reductase gamma subunit	K00374	COG2181	C	Nitrate reductase gamma subunit
2201	Lpla	NP_784127	ndh1	NADH dehydrogenase	K03885	COG1252	C	NADH dehydrogenase, FAD-containing subunit
2147	Bsub	NP_390758	araA	L-arabinose isomerase	K01804	COG2160	G	L-arabinose isomerase
967	Bsub	NP_391891	bglA	aryl-6-phospho-beta-glucosidase	K01223	COG2723	G	Beta-glucosidase/6-phospho-beta-glucosidase/beta-galactosidase
2291	Bsub	NP_391699	galK	galactokinase	K00849	COG0153	G	Galactokinase
2228	Bsub	NP_391293	ganA	arabinogalactan type I oligomer exo-hydrolase	K12308	COG1874	G	Beta-galactosidase
1820	Bsub	NP_388274	glcU	glucose permease	K05340	COG4975	G	Putative glucose uptake permease
2319	Bsub	NP_391884	glxK	glycerate kinase	K00865	COG1929	G	Glycerate kinase
1851	Bsub	NP_388467	gmuE	carbohydrate kinase	K00847	COG0524	G	Sugar kinases, ribokinase family
2320	Bsub	NP_391886	gntK	gluconate kinase	K00851	COG3265	G	Gluconate kinase
508	Bsub	NP_388497	gutP	H+-glucitol symporter	K03292	COG2211	G	Na+/melibiose symporter and related transporters
2318	Bsub	NP_391851	iolE	2-keto-myo-inositol dehydratase	K03335	COG1082	G	Sugar phosphate isomerases/epimerases
881	Bsub	NP_390584	levE	phosphotransferase system (PTS) fructose-specific enzyme IIB component	K11195	COG3444	G	Phosphotransferase system, mannose/fructose/N-acetylgalactosamine-specific component IIB
2130	Bsub	NP_390583	levF	phosphotransferase system (PTS) fructose-specific enzyme IIC component	K02795	COG3715	G	Phosphotransferase system, mannose/fructose/N-acetylgalactosamine-specific component IIC
2129	Bsub	NP_390582	levG	phosphotransferase system (PTS) fructose-specific enzyme IID component	K02771	COG3716	G	Phosphotransferase system, mannose/fructose/N-acetylgalactosamine-specific component IID
2298	Bsub	NP_391736	licA	phosphotransferase system (PTS) lichenan-specific enzyme IIA component	K02759	COG1447	G	Phosphotransferase system cellobiose-specific component IIA
1479	Bsub	NP_391738	licB	phosphotransferase system (PTS) lichenan-specific enzyme IIB component	K02760	COG1440	G	Phosphotransferase system cellobiose-specific component IIB
1170	Bsub	NP_388592	lplB	ABC transporter permease	K02025	COG1175	G	ABC-type sugar transport systems, permease components
1171	Bsub	NP_388593	lplC	ABC transporter permease	K02026	COG0395;COG3833	G	ABC-type sugar transport system, permease component;ABC-type maltose transport systems, permease component
2314	Lpla	NP_786731	pbg9	6-phospho-beta-glucosidase	K01223	COG2723	G	Beta-glucosidase/6-phospho-beta-glucosidase/beta-galactosidase
2256	Bsub	NP_391474	rbsD	D-ribose pyranase	K06726	COG1869	G	ABC-type ribose transport system, auxiliary component
947	Bsub	NP_391473	rbsK	ribokinase	K00852	COG0524	G	Sugar kinases, ribokinase family
2193	Lpla	NP_786794	rhaB	rhamnulokinase	K00848	COG1070	G	Sugar (pentulose and hexulose) kinases
2000	Bsub	NP_389350	suhB	inositol monophosphatase	K01092	COG0483	G	Archaeal fructose-1,6-bisphosphatase and related enzymes of inositol monophosphatase family
1778	Bsub	NP_388049	ybbF	sugar phosphotransferase enzyme II	K02809	COG1264	G	Phosphotransferase system IIB components
1972	Bsub	NP_389184	ykgB	6-phosphogluconolactonase	K07404	COG2706	G	3-carboxymuconate cyclase
2115	Bsub	NP_390450	yqeC	6-phosphogluconate dehydrogenase-like protein	K00033	COG0362;COG1023	G	6-phosphogluconate dehydrogenase;Predicted 6-phosphogluconate dehydrogenase
2093	Bsub	NP_390267	yqjI	6-phosphogluconate dehydrogenase	K00033	COG0362;COG1023	G	6-phosphogluconate dehydrogenase;Predicted 6-phosphogluconate dehydrogenase
1477	Bsub	NP_391718	ywbA	phosphotransferase system enzyme IIC permease	K02761	COG1455	G	Phosphotransferase system cellobiose-specific component IIC
2092	Bsub	NP_390266	zwf	glucose-6-phosphate 1-dehydrogenase	K00036	COG0364	G	Glucose-6-phosphate 1-dehydrogenase
579	Bsub	NP_390838	braB	branched-chain amino acid-Na+ symporter	K03311	COG1114	E	Branched-chain amino acid permeases
2090	Bsub	NP_390258	dsdA	D-serine dehydratase	K01753	COG3048	E	D-serine dehydratase
1813	Bsub	NP_388249	dtpT	di-tripeptide-proton ABC symporter	K03305	COG3104	E	Dipeptide/tripeptide permease
2136	Bsub	NP_390622	glnM	glutamine ABC transporter permease	K10040	COG0765	E	ABC-type amino acid transport system, permease component
2137	Bsub	NP_390623	glnP	glutamine ABC transporter permease	K02029	COG0765	E	ABC-type amino acid transport system, permease component
2134	Bsub	NP_390620	glnQ	glutamine ABC transporter ATP-binding protein	K10041	COG1126	E	ABC-type polar amino acid transport system, ATPase component
1430	Bsub	NP_391262	opuCB	glycine betaine/carnitine/choline/choline sulfate ABC transporter permease	K05846	COG1174	E	ABC-type proline/glycine betaine transport systems, permease component
1429	Bsub	NP_391260	opuCD	glycine betaine/carnitine/choline/choline sulfate ABC transporter permease	K05846	COG1174	E	ABC-type proline/glycine betaine transport systems, permease component
2307	Bsub	NP_391771	pepT	peptidase T	K01258	COG2195	E	Di- and tripeptidases
1819	Bsub	NP_388261	yclM	aspartate kinase	K00928	COG0527	E	Aspartokinases
1942	Bsub	NP_389069	yjcI	cystathionine gamma-synthase	K01739	COG0626	E	Cystathionine beta-lyases/cystathionine gamma-synthases
1985	Bsub	NP_389269	ykvY	Xaa-Pro dipeptidase	K01271	COG0006	E	Xaa-Pro aminopeptidase
797	Bsub	NP_389418	ylmB	acetylornithine deacetylase	K01438	COG0624	E	Acetylornithine deacetylase/Succinyl-diaminopimelate desuccinylase and related deacylases
1996	Bsub	NP_389335	adeC	adenine deaminase	K01486	COG1001	F	Adenine deaminase
1856	Bsub	NP_388525	purK	phosphoribosylaminoimidazole carboxylase ATPase subunit	K01589	COG0026	F	Phosphoribosylaminoimidazole carboxylase (NCAIR synthetase)
1857	Bsub	NP_388528	purS	phosphoribosylformylglycinamidine synthase subunit PurS	K01952	COG0046;COG0047	F	Phosphoribosylformylglycinamidine (FGAM) synthase, synthetase domain;Phosphoribosylformylglycinamidine (FGAM) synthase, glutamine amidotransferase domain
2012	Bsub	NP_389439	pyrE	orotate phosphoribosyltransferase	K00762	COG0461	F	Orotate phosphoribosyltransferase
2071	Bsub	NP_390089	xpt	xanthine phosphoribosyltransferase	K03816	COG0503	F	Adenine/guanine phosphoribosyltransferases and related PRPP-binding proteins
2310	Bsub	NP_391781	yxjA	purine nucleoside transporter	K03317	COG1972	F	Nucleoside permease
2089	Bsub	NP_390257	coaA	pantothenate kinase	K00867	COG1072	H	Panthothenate kinase
2161	Bsub	NP_390824	moaB	molybdopterin GTP-binding precursor Z biosynthesis component	K03638	COG0521	H	Molybdopterin biosynthesis enzymes
1993	Bsub	NP_389313	moaE	molybdopterin synthase large subunit	K03635	COG0314	H	Molybdopterin converting factor, large subunit
1940	Bsub	NP_389054	fabI	enoyl-(acyl carrier protein) reductase	K00208	COG0623	I	Enoyl-[acyl-carrier-protein] reductase (NADH)
2028	Bsub	NP_389595	pksG	acetyl-S-AcpK beta-ketothioester polyketide intermediate transferase	K01641	COG3425	I	3-hydroxy-3-methylglutaryl CoA synthase
1923	Bsub	NP_388961	yisP	squalene/phytoene synthase	K02291	COG1562	I	Phytoene/squalene synthetase
1291	Bsub	NP_389804	yocJ	azoreductase	K01118	COG1182	I	Acyl carrier protein phosphodiesterase
2124	Bsub	NP_390542	czcD	potassium/proton-divalent cation antiporter	K03295	COG1230;COG0053	P	Co/Zn/Cd efflux system component;Predicted Co/Zn/Cd cation transporters
1406	Bsub	NP_390943	dps	DNA-protecting protein, ferritin	K04047	COG0783	P	DNA-binding ferritin-like protein (oxidative damage protectant)
1889	Bsub	NP_388762	katA	vegetative catalase 1	K03781	COG0753	P	Catalase
717	Bsub	NP_388317	mntH	manganese transport protein MntH	K03322	COG1914	P	Mn2+ and Fe2+ transporters of the NRAMP family
2280	Bsub	NP_391613	narK	nitrite extrusion permease	K02575	COG2223	P	Nitrate/nitrite transporter
2217	Bsub	NP_391222	nhaK	Na+/H+ antiporter	K03316	COG0025	P	NhaP-type Na+/H+ and K+/H+ antiporters
358	Bsub	NP_388265	yclQ	iron-siderophore ABC transporter binding lipoprotein	K02016	COG0614	P	ABC-type Fe3+-hydroxamate transport system, periplasmic component
491	Bsub	NP_388726	yfiZ	iron(III) siderophore transport permease	K02015	COG0609	P	ABC-type Fe3+-siderophore transport system, permease component
747	Bsub	NP_388638	yflS	2-oxoglutarate/malate transporter	K03319	COG0471	P	Di- and tricarboxylate transporters
1896	Bsub	NP_388792	yhcJ	ABC transporter binding lipoprotein	K02073	COG1464	P	ABC-type metal ion transport system, periplasmic component/surface antigen
1938	Bsub	NP_389046	yjbQ	Na+/H+ antiporter	K03455	COG0475;COG1226	P	Kef-type K+ transport systems, membrane components;Kef-type K+ transport systems, predicted NAD-binding component
2323	Bsub	NP_391928	yycB	anion ABC transporter permease	K03449	COG2807	P	Cyanate permease
2109	Bsub	NP_390389	zur	Fur family transcriptional regulator	K02076	COG0735	P	Fe2+/Zn2+ uptake regulation proteins
1854	Bsub	NP_388511	cotA	spore copper-dependent laccase	K06324	COG2132	Q	Putative multicopper oxidases
2296	Bsub	NP_391729	dltA	D-alanine--poly(phosphoribitol) ligase subunit 1	K03367	COG1020	Q	Non-ribosomal peptide synthetase modules and related proteins
2235	Bsub	NP_391320	padC	phenolic acid decarboxylase	K13727	COG3479	Q	Phenolic acid decarboxylase
2044	Bsub	NP_389743	yoaI	4-hydroxyphenylacetate-3-hydroxylase	K00483	COG2368	Q	Aromatic ring hydroxylase
2189	Lpla	NP_784810	acm1	muramidase	K01185	COG3772	R	Phage-related lysozyme (muraminidase)
1919	Bsub	NP_388918	bioY	biotin transporter	K03523	COG1268	R	Uncharacterized conserved protein
1936	Lpla	NP_785716	coiA	competence protein	K06198	COG4469	R	Competence protein
2246	Bsub	NP_391425	comFC	component of the DNA transport apparatus	K02242	COG1040	R	Predicted amidophosphoribosyltransferases
1992	Bsub	NP_389302	dapL	N-acetyl-diaminopimelate deacetylase	K05823	COG1473	R	Metal-dependent amidase/aminoacylase/carboxypeptidase
2316	Bsub	NP_391849	iolG	myo-inositol 2-dehydrogenase	K00010	COG0673	R	Predicted dehydrogenases and related proteins
1846	Lpla	NP_784110	NA	transport protein	K06994	COG2409	R	Predicted drug exporters of the RND superfamily
1772	Bsub	NP_387938	yabM	exporter	K03328	COG2244	R	Membrane protein involved in the export of O-antigen and teichoic acid
1852	Bsub	NP_388482	ydiL	membrane protease	K07052	COG1266	R	Predicted metal-dependent membrane protease
1869	Bsub	NP_388614	yfnB	hydrolase	K01560	COG1011	R	Predicted hydrolase (HAD superfamily)
1932	Bsub	NP_388996	yitV	hydrolase	K06889	COG1073	R	Hydrolases of the alpha/beta superfamily
1949	Bsub	NP_389106	yjkA	ABC transporter permease	K02069	COG0390	R	ABC-type uncharacterized transport system, permease component
1997	Bsub	NP_389338	ykrA	hydrolase	K07024	COG0561	R	Predicted hydrolases of the HAD superfamily
2007	Bsub	NP_389390	ylbN	hypothetical protein	K07040	COG1399	R	Predicted metal-binding, possibly nucleic acid-binding protein
2069	Bsub	NP_390072	ypgQ	metal-dependent phosphohydrolase	K06950	COG1418	R	Predicted HD superfamily hydrolase
569	Bsub	NP_390245	yqkD	hydrolase	K06889	COG1073	R	Hydrolases of the alpha/beta superfamily
2171	Bsub	NP_390860	ytpR	hypothetical protein	K06878	COG0073	R	EMAP domain
2220	Bsub	NP_391242	yvaK	carboxylesterase	K03928	COG1647	R	Esterase/lipase
2293	Bsub	NP_391715	ywbD	AdoMet-dependent methyltransferase	K06969	COG1092	R	Predicted SAM-dependent methyltransferases
2271	Bsub	NP_391585	ywkB	transporter	K07088	COG0679	R	Predicted permeases
2267	Bsub	NP_391543	ywnB	oxidoreductase	K07118	COG2910	R	Putative NADH-flavin reductase
1390	Bsub	NP_391826	yxeP	amidohydrolase	K01436	COG1473	R	Metal-dependent amidase/aminoacylase/carboxypeptidase
2312	Bsub	NP_391789	yxiO	efflux transporter	K06902	COG2270	R	Permeases of the major facilitator superfamily
2390	Bsub	YP_003097695	mprF	factor involved in lysinylation of phospholipids	K14205	COG0392;COG2898	S	Predicted integral membrane protein;Uncharacterized conserved protein
1834	Bsub	NP_388360	ydcK	hypothetical protein	K03095	COG3091	S	Uncharacterized protein conserved in bacteria
1848	Bsub	NP_388456	ydhG	hypothetical protein	K05937	COG5646	S	Uncharacterized conserved protein
1945	Bsub	NP_389088	yjdI	hypothetical protein	K03976	COG2606	S	Uncharacterized conserved protein
2011	Bsub	NP_389423	ylmG	factor involved in shape determination	K02221	COG0762	S	Predicted integral membrane protein
2112	Bsub	NP_390418	yqeY	hypothetical protein	K09117	COG1610	S	Uncharacterized conserved protein
2192	Bsub	NP_390997	yulD	L-rhamnose mutarotase	K03534	COG3254	S	Uncharacterized conserved protein
2258	Bsub	NP_391483	alsR	LysR family transcriptional regulator	NA	NA	X	NA
2285	Bsub	NP_391651	bacD	alanine-anticapsin ligase	NA	NA	X	NA
2331	Bsub	NP_391967	ccpB	transcriptional repressor of carbon supply (LacI family)	NA	NA	X	NA
1885	Bsub	NP_388740	csbB	glycosyl transferase	NA	NA	X	NA
1180	Bsub	NP_388684	dusC	tRNA-dihydrouridine synthase 2	NA	NA	X	NA
2233	Bsub	NP_391313	epsE	glycosyltransferase	NA	NA	X	NA
2232	Bsub	NP_391312	epsF	glycosyltransferase	NA	NA	X	NA
2236	Bsub	NP_391342	mdxD	glucan 1,4-alpha-maltohydrolase	NA	NA	X	NA
2237	Bsub	NP_391343	mdxR	LacI family transcriptional regulator	NA	NA	X	NA
2244	Bsub	NP_391402	minJ	topological determinant of cell division	NA	NA	X	NA
1150	Lpla	NP_784646	NA	integral membrane protein	NA	NA	X	NA
2131	Bsub	NP_390592	oatA	peptidoglycan O-acetyltransferase	NA	NA	X	NA
1218	Bsub	NP_389198	ohrR	transcriptional regulator sensing organic peroxides	NA	NA	X	NA
1883	Lpla	NP_786856	padR	regulator of phenolic acid metabolism PadR	NA	NA	X	NA
2202	Bsub	NP_391095	paiA	polyamine N-acetyltransferase	NA	NA	X	NA
1226	Bsub	NP_389281	pbpH	penicillin-binding enzyme for formation of rod-shaped peptidoglycan cell wall	NA	NA	X	NA
2025	Bsub	NP_389577	pbpX	penicillin-binding endopeptidase X	NA	NA	X	NA
2198	Bsub	NP_391054	pncA	nicotinamidase	NA	NA	X	NA
2253	Bsub	NP_391457	tagB	teichoic acid primase	NA	NA	X	NA
385	Bsub	NP_391454	tagE	UDP-glucose:polyglycerol phosphate alpha-glucosyltransferase	K00712	NA	X	NA
1975	Bsub	NP_389206	thiV	thiamine transporter permease	NA	NA	X	NA
1767	Bsub	NP_387884	yaaA	RNA binding protein	NA	NA	X	NA
1125	Bsub	NP_388048	ybbE	hypothetical protein	NA	NA	X	NA
1797	Bsub	NP_388174	yceF	stress adaptation transporter	NA	NA	X	NA
1798	Bsub	NP_388179	yceK	ArsR family transcriptional regulator	NA	NA	X	NA
709	Bsub	NP_388217	yciB	metal uptake system lipoprotein	NA	NA	X	NA
1812	Bsub	NP_388244	yclA	LysR family transcriptional regulator	NA	NA	X	NA
1148	Bsub	NP_388296	ycsN	oxidoreductase	NA	NA	X	NA
716	Bsub	NP_388311	ydaM	glycosyltransferase	NA	NA	X	NA
1832	Bsub	NP_388329	ydbI	integral inner membrane protein	NA	NA	X	NA
1839	Bsub	NP_388392	ydeA	hypothetical protein	NA	NA	X	NA
1853	Bsub	NP_388509	ydjP	peroxydase	NA	NA	X	NA
1855	Bsub	NP_388521	yebE	hypothetical protein	NA	NA	X	NA
1858	Bsub	NP_388545	yerH	lipoprotein	NA	NA	X	NA
1860	Bsub	NP_388569	yesF	hypothetical protein	NA	NA	X	NA
1872	Bsub	NP_388624	yfmL	ATP-dependent RNA helicase	NA	NA	X	NA
1870	Bsub	NP_388618	yfmR	ABC protein	NA	NA	X	NA
1912	Bsub	NP_388873	yhaN	ATPase involved in DNA metabolism	NA	NA	X	NA
1911	Bsub	NP_388872	yhaO	exonuclease	NA	NA	X	NA
1906	Bsub	NP_388861	yheA	hypothetical protein	NA	NA	X	NA
1918	Bsub	NP_388907	yhfK	epimerase	NA	NA	X	NA
1197	Bsub	NP_388937	yhjM	transcriptional regulator of the ntd operon; (LacI family)	NA	NA	X	NA
1926	Bsub	NP_388970	yisX	hypothetical protein	NA	NA	X	NA
1933	Bsub	NP_388997	yitW	hypothetical protein	NA	NA	X	NA
773	Bsub	NP_389066	yjcF	acetyltransferase	NA	NA	X	NA
1948	Bsub	NP_389101	yjhB	ADP-ribose pyrophosphatase	NA	NA	X	NA
1973	Bsub	NP_389186	ykhA	acyl-CoA hydrolase	NA	NA	X	NA
1998	Bsub	NP_389347	yktA	hypothetical protein	NA	NA	X	NA
1999	Bsub	NP_389348	yktB	hypothetical protein	NA	NA	X	NA
1990	Bsub	NP_389296	ykuL	hypothetical protein	NA	NA	X	NA
785	Bsub	NP_389298	ykuN	flavodoxin	NA	NA	X	NA
1987	Bsub	NP_389279	ykwC	beta-hydroxyacid dehydrogenase	NA	NA	X	NA
2022	Bsub	NP_389566	ymfF	metalloprotease	NA	NA	X	NA
2023	Bsub	NP_389568	ymfH	processing protease	NA	NA	X	NA
2024	Bsub	NP_389573	ymfM	hypothetical protein	NA	NA	X	NA
2057	Bsub	NP_389798	yocD	carboxypeptidase	NA	NA	X	NA
1294	Bsub	NP_389835	yodB	transcriptional repressor	NA	NA	X	NA
2060	Bsub	NP_389843	yodJ	D-alanyl-D-alanine carboxypeptidase lipoprotein	NA	NA	X	NA
1284	Bsub	NP_389721	yoeC	bacteriophage integrase	NA	NA	X	NA
2061	Bsub	NP_389849	yozE	hypothetical protein	NA	NA	X	NA
2079	Bsub	NP_390140	ypiA	hypothetical protein	NA	NA	X	NA
1297	Bsub	NP_390066	ypjQ	phosphatidylglycerophosphatase	NA	NA	X	NA
2066	Bsub	NP_390056	ypmS	hypothetical protein	NA	NA	X	NA
2076	Bsub	NP_390101	ypsA	hypothetical protein	NA	NA	X	NA
2075	Bsub	NP_390100	ypsB	cell division protein GpsB	NA	NA	X	NA
2085	Bsub	NP_390205	ypzK	acetyltransferase	K02859	NA	X	NA
2118	Bsub	NP_390502	yqaN	Holliday junction resolvase; skin element	NA	NA	X	NA
2100	Bsub	NP_390334	yqhL	sulfur transferase	NA	NA	X	NA
2133	Bsub	NP_390616	yrzB	hypothetical protein	NA	NA	X	NA
2141	Bsub	NP_390724	yslB	hypothetical protein	NA	NA	X	NA
2151	Bsub	NP_390782	ytbD	transporter	NA	NA	X	NA
899	Bsub	NP_390783	ytbE	aldo/keto reductase	NA	NA	X	NA
2150	Bsub	NP_390781	ytcD	MarD family transcriptional regulator	NA	NA	X	NA
2173	Bsub	NP_390870	ytmP	kinase/phosphotransferase	NA	NA	X	NA
2172	Bsub	NP_390862	ytpP	thiol-disulfide oxidoreductase with thiredoxin domain	NA	NA	X	NA
1399	Bsub	NP_390913	yttB	efflux transporter	NA	NA	X	NA
2162	Bsub	NP_390826	ytxK	nucleic acid methyltransferase	K00571	NA	X	NA
2199	Bsub	NP_391058	yueF	integral inner membrane protein	NA	NA	X	NA
1411	Bsub	NP_390999	yulB	DeoR family transcriptional regulator	NA	NA	X	NA
2191	Bsub	NP_390996	yulE	L-rhamnose isomerase	K01813	NA	X	NA
2190	Bsub	NP_390995	yulF	biofilm formation protein	NA	NA	X	NA
2208	Bsub	NP_391117	yunD	nuclease/nucleotidase/phosphoesterase	NA	NA	X	NA
2211	Bsub	NP_391143	yurR	oxidoreductase	K00540	NA	X	NA
2205	Bsub	NP_391111	yutD	hypothetical protein	NA	NA	X	NA
2204	Bsub	NP_391109	yutF	p-nitrophenyl phosphatase	NA	NA	X	NA
2219	Bsub	NP_391233	yvaA	oxidoreductase	NA	NA	X	NA
2222	Bsub	NP_391268	yvbJ	hypothetical protein	NA	NA	X	NA
2223	Bsub	NP_391269	yvbK	acyltransferase	NA	NA	X	NA
2240	Bsub	NP_391374	yvpB	hydrolase	NA	NA	X	NA
2292	Bsub	NP_391700	ywcD	integral inner membrane protein	NA	NA	X	NA
2286	Bsub	NP_391655	ywfA	efflux transporter	NA	NA	X	NA
2284	Bsub	NP_391644	ywfL	hypothetical protein	NA	NA	X	NA
2275	Bsub	NP_391603	ywjB	oxidoreductase	NA	NA	X	NA
1461	Bsub	NP_391544	ywnA	hypothetical protein	NA	NA	X	NA
2260	Bsub	NP_391496	ywqN	oxidoreductase	NA	NA	X	NA
2305	Bsub	NP_391761	yxkF	transcriptional regulator	NA	NA	X	NA
2328	Bsub	NP_391955	yyaQ	hypothetical protein	NA	NA	X	NA
2327	Bsub	NP_391951	yybA	MarR family transcriptional regulator	NA	NA	X	NA
2326	Bsub	NP_391949	yybC	integral inner membrane protein	NA	NA	X	NA
2083	Bsub	NP_390168	fni	isopentenyl pyrophosphate isomerase	K01823	COG1304;COG1443	CI	L-lactate dehydrogenase (FMN-dependent) and related alpha-hydroxy acid dehydrogenases;Isopentenyldiphosphate isomerase
2227	Bsub	NP_391288	yvfS	ABC transporter permease	K09686	COG0842;COG1277;COG1668;COG3559	CMPRV	ABC-type multidrug transport system, permease component;ABC-type transport system involved in multi-copper enzyme maturation, permease component;ABC-type Na+ efflux pump, permease component;Putative exporter of polyketide antibiotics
2302	Bsub	NP_391753	cydC	ABC membrane transporter ATP-binding protein	K06148	COG4988;COG4987;COG1132;COG2274	COV	ABC-type transport system involved in cytochrome bd biosynthesis, ATPase and permease components;ABC-type transport system involved in cytochrome bd biosynthesis, fused ATPase and permease components;ABC-type multidrug transport system, ATPase and permease components;ABC-type bacteriocin/lantibiotic exporters, contain an N-terminal double-glycine peptidase domain
2301	Bsub	NP_391752	cydD	ABC membrane transporter ATP-binding protein	K06148	COG4988;COG4987;COG1132;COG2274	COV	ABC-type transport system involved in cytochrome bd biosynthesis, ATPase and permease components;ABC-type transport system involved in cytochrome bd biosynthesis, fused ATPase and permease components;ABC-type multidrug transport system, ATPase and permease components;ABC-type bacteriocin/lantibiotic exporters, contain an N-terminal double-glycine peptidase domain
2065	Bsub	NP_390030	sunT	sublancin 168 lantibiotic transporter	K06148	COG4988;COG4987;COG1132;COG2274	COV	ABC-type transport system involved in cytochrome bd biosynthesis, ATPase and permease components;ABC-type transport system involved in cytochrome bd biosynthesis, fused ATPase and permease components;ABC-type multidrug transport system, ATPase and permease components;ABC-type bacteriocin/lantibiotic exporters, contain an N-terminal double-glycine peptidase domain
201	Bsub	NP_389725	yogA	oxidoreductase	K13955	COG0604	CR	NADPH:quinone reductase and related Zn-dependent oxidoreductases
1292	Bsub	NP_389833	yojA	H+/anion permease	K03299	COG2610	EG	H+/gluconate symporter and related permeases
1324	Bsub	NP_390281	bmr	multidrug-efflux transporter	K08153	COG0477	EGPR	Permeases of the major facilitator superfamily
2317	Bsub	NP_391850	iolF	inositol transport protein	K06610	COG0477	EGPR	Permeases of the major facilitator superfamily
734	Bsub	NP_388504	iolT	myo-inositol transporter	K06609	COG0477	EGPR	Permeases of the major facilitator superfamily
2283	Bsub	NP_391637	mmr	toxic compound efflux transporter	K08166	COG0477	EGPR	Permeases of the major facilitator superfamily
1914	Bsub	NP_388883	serC	phosphoserine aminotransferase	K00831	COG1932	EH	Phosphoserine aminotransferase
1793	Bsub	NP_388151	ansZ	L-asparaginase	K01424	COG0252	EJ	L-asparaginase/archaeal Glu-tRNAGln amidotransferase subunit D
713	Bsub	NP_388405	ydeL	PLP-dependent transcriptional regulator	K00375	COG1167	EK	Transcriptional regulators containing a DNA-binding HTH domain and an aminotransferase domain (MocR family) and their eukaryotic orthologs
2135	Bsub	NP_390621	glnH	glutamine ABC transporter glutamine-binding lipoprotein	K10039	COG0834	ET	ABC-type amino acid transport/signal transduction systems, periplasmic component/domain
2250	Bsub	NP_391452	tagG	teichoic acid precursors permease	K09692	COG1682	GM	ABC-type polysaccharide/polyol phosphate export systems, permease component
1915	Bsub	NP_388886	ecsB	ABC transporter membrane protein	K01992	COG0842;COG1277;COG1682;COG3694	GMRV	ABC-type multidrug transport system, permease component;ABC-type transport system involved in multi-copper enzyme maturation, permease component;ABC-type polysaccharide/polyol phosphate export systems, permease component;ABC-type uncharacterized transport system, permease component
1910	Bsub	NP_388871	natB	Na+ exporter (ABC permease)	K01992	COG0842;COG1277;COG1682;COG3694	GMRV	ABC-type multidrug transport system, permease component;ABC-type transport system involved in multi-copper enzyme maturation, permease component;ABC-type polysaccharide/polyol phosphate export systems, permease component;ABC-type uncharacterized transport system, permease component
1909	Bsub	NP_388870	natA	Na+-efflux ABC transporter ATP-binding protein	K01990	COG1131;COG1134	GMV	ABC-type multidrug transport system, ATPase component;ABC-type polysaccharide/polyol phosphate transport system, ATPase component
2344	Bsub	YP_003097678	mtlF	phosphotransferase system (PTS) mannitol-specific enzyme IIA component	K02798	COG1762	GT	Phosphotransferase system mannitol/fructose-specific IIA domain (Ntr-type)
746	Bsub	NP_391173	yusV	iron(III -siderophore transporter ATP binding component	K02013	COG1120	HP	ABC-type cobalamin/Fe3+-siderophores transport systems, ATPase components
2252	Bsub	NP_391455	tagD	glycerol-3-phosphate cytidylyltransferase	K00980	COG0615	IM	Cytidylyltransferase
496	Bsub	NP_388165	ycdF	dehydrogenase	K00034	COG1028	IQR	Dehydrogenases with different specificities (related to short-chain alcohol dehydrogenases)
2174	Bsub	NP_390872	ytlR	phospholipid kinase	K07029	COG1597	IR	Sphingosine kinase and enzymes related to eukaryotic diacylglycerol kinase
2247	Lpla	NP_784488	comFA	ATP-dependent DNA helicase/translocase (putative)	K02240	COG0513	JKL	Superfamily II DNA and RNA helicases
1289	Bsub	NP_389801	desR	two-component response regulator DesK	K07693	COG2197	KT	Response regulator containing a CheY-like receiver domain and an HTH DNA-binding domain
1818	Bsub	NP_388257	yclJ	two-component response regulator YclK	K02483	COG0745	KT	Response regulators consisting of a CheY-like receiver domain and a winged-helix DNA-binding domain
2105	Bsub	NP_390352	comGB	membrane platform component of the DNA transport machinery	K02244	COG1459	NU	Type II secretory pathway, component PulF
1904	Bsub	NP_388852	yheI	ABC transporter ATP-binding protein	K06147	COG1132;COG2274;COG5265	OV	ABC-type multidrug transport system, ATPase and permease components;ABC-type bacteriocin/lantibiotic exporters, contain an N-terminal double-glycine peptidase domain;ABC-type transport system involved in Fe-S cluster assembly, permease and ATPase components
1182	Bsub	NP_389315	yknU	ABC transporter ATP-binding protein	K06147	COG1132;COG2274;COG5265	OV	ABC-type multidrug transport system, ATPase and permease components;ABC-type bacteriocin/lantibiotic exporters, contain an N-terminal double-glycine peptidase domain;ABC-type transport system involved in Fe-S cluster assembly, permease and ATPase components
1994	Bsub	NP_389316	yknV	ABC transporter ATP-binding protein	K06147	COG1132;COG2274;COG5265	OV	ABC-type multidrug transport system, ATPase and permease components;ABC-type bacteriocin/lantibiotic exporters, contain an N-terminal double-glycine peptidase domain;ABC-type transport system involved in Fe-S cluster assembly, permease and ATPase components
1880	Bsub	NP_388683	yfjO	RNA methyltransferase	K00599	COG0500	QR	SAM-dependent methyltransferases
1816	Bsub	NP_388255	yclH	ABC transporter ATPase component	K02003	COG1136;COG4181	QV	ABC-type antimicrobial peptide transport system, ATPase component;Predicted ABC-type transport system involved in lysophospholipase L1 biosynthesis, ATPase component
1817	Bsub	NP_388256	yclI	transporter	K02004	COG0577;COG3127	QV	ABC-type antimicrobial peptide transport system, permease component;Predicted ABC-type transport system involved in lysophospholipase L1 biosynthesis, permease component

## Sheet: Clostridia+
Cluster	Genome	Protein_id	Gene	Product	KEGG_id	COG_id	COG_cat	COG_description
2747	Pthe	YP_001211846	MiaB	2-methylthioadenine synthetase	K14441	COG0621	J	2-methylthioadenine synthetase
2690	Cklu	YP_001394277	rne	Rne	K08301	COG1530	J	Ribonucleases G and E
2792	Pthe	YP_001212383	YSH1	exonuclease	K07576	COG1236	J	Predicted exonuclease of the beta-lactamase fold involved in RNA processing
2784	Pthe	YP_001212283	ArsR	transcriptional regulator	K03892	COG0640	K	Predicted transcriptional regulators
2675	Pthe	YP_001211221	RpoE	DNA-directed RNA polymerase specialized sigma subunit	K03088	COG1595	K	DNA-directed RNA polymerase specialized sigma subunit, sigma24 homolog
1659	Pthe	YP_001212364	NA	hypothetical protein	K09749	COG1315	L	Predicted polymerase, most proteins contain PALM domain, HD hydrolase domain and Zn-ribbon domain
2726	Cklu	YP_001393516	NA	DNA replication protein DnaC	K02315	COG1484	L	DNA replication protein
2796	Pthe	YP_001212465	NA	endonuclease	K07464	COG1468	L	RecB family exonuclease
2850	Pthe	YP_001213291	NA	uracil-DNA glycosylase	K02334	COG1573	L	Uracil-DNA glycosylase
468	Pthe	YP_001210709	NA	hypothetical protein	K06400	COG1961	L	Site-specific recombinases, DNA invertase Pin homologs
645	Cklu	YP_001396253	NA	transposase	K07497	COG2801	L	Transposase and inactivated derivatives
2703	Pthe	YP_001211492	Nfo	endonuclease IV	K01151	COG0648	L	Endonuclease IV
160	Pthe	YP_001212118	Tra5	transposase and inactivated derivatives	K07497	COG2801	L	Transposase and inactivated derivatives
2789	Pthe	YP_001212333	FtsW	cell division membrane protein	K03588	COG0772	D	Bacterial cell division membrane protein
2636	Pthe	YP_001210702	NA	restriction endonuclease	K01156	COG3587	V	Restriction endonuclease
1627	Cklu	YP_001395646	NA	sensory transduction histidine kinase	K07646	COG2205	T	Osmosensitive K+ channel histidine kinase
2722	Pthe	YP_001211538	NA	hypothetical protein	K07166	COG3830	T	ACT domain-containing protein
2762	Pthe	YP_001212067	AcrA	membrane-fusion protein	K01993	COG0845	M	Membrane-fusion protein
1648	Pthe	YP_001211370	FtsI	cell division protein	K05515	COG0768	M	Cell division protein FtsI/penicillin-binding protein 2
2697	Cklu	YP_001394313	NA	diacylglycerol kinase	K00901	COG0818	M	Diacylglycerol kinase
2755	Pthe	YP_001211920	NA	hypothetical protein	K01114	COG3511	M	Phospholipase C
2804	Cklu	YP_001394073	NA	lytic murein transglycosylase	K08309	COG0741	M	Soluble lytic murein transglycosylase and related regulatory proteins (some contain LysM/invasin domains)
2855	Cklu	YP_001395600	NA	hypothetical protein	K01993	COG0845	M	Membrane-fusion protein
2654	Pthe	YP_001210934	WecB	UDP-N-acetylglucosamine 2-epimerase	K01791	COG0381	M	UDP-N-acetylglucosamine 2-epimerase
2731	Pthe	YP_001211626	WecC	UDP-N-acetyl-D-mannosaminuronate dehydrogenase	K13015	COG0677	M	UDP-N-acetyl-D-mannosaminuronate dehydrogenase
2812	Cklu	YP_001394563	flgG	flagellar basal body rod protein FlgG	K02392	COG1749	N	Flagellar hook protein FlgE
2728	Cklu	YP_001396515	secF	preprotein translocase subunit SecF	K03074	COG0341	U	Preprotein translocase subunit SecF
2836	Pthe	YP_001213037	VirD4	type IV secretory pathway, VirD4 components	K03205	COG3505	U	Type IV secretory pathway, VirD4 components
2781	Pthe	YP_001212249	HypE	hydrogenase maturation factor	K04655	COG0309	O	Hydrogenase maturation factor
1655	Pthe	YP_001211878	IbpA	molecular chaperone	K13993	COG0071	O	Molecular chaperone (small heat shock protein)
2860	Pthe	YP_001213436	LonB	ATP-dependent protease	K01338	COG0466	O	ATP-dependent Lon protease, bacterial type
2780	Pthe	YP_001212240	NA	ATPase	K07391	COG0606	O	Predicted ATPase with chaperone activity
2800	Pthe	YP_001212494	NA	collagenase and related proteases	K08303	COG0826	O	Collagenase and related proteases
2657	Pthe	YP_001211018	PflA	pyruvate-formate lyase-activating enzyme	K04069	COG1180	O	Pyruvate-formate lyase-activating enzyme
2715	Cklu	YP_001393713	trxR	TrxR	K00384	COG0492	O	Thioredoxin reductase
644	Pthe	YP_001210568	FixC	dehydrogenases	K00313	COG0644	C	Dehydrogenases (flavoproteins)
2680	Cklu	YP_001395825	hcp	hydroxylamine reductase	K00378	COG1151	C	6Fe-6S prismane cluster-containing protein
1656	Pthe	YP_001211919	MmcM	pyruvate:ferredoxin oxidoreductase	K03737	COG0674;COG1013;COG1014	C	Pyruvate:ferredoxin oxidoreductase and related 2-oxoacid:ferredoxin oxidoreductases, alpha subunit;Pyruvate:ferredoxin oxidoreductase and related 2-oxoacid:ferredoxin oxidoreductases, beta subunit;Pyruvate:ferredoxin oxidoreductase and related 2-oxoacid:ferredoxin oxidoreductases, gamma subunit
649	Cklu	YP_001395640	NA	Fe-only hydrogenase 1	K00336	COG1034	C	NADH dehydrogenase/NADH:ubiquinone oxidoreductase 75 kD subunit (chain G)
2730	Cklu	YP_001394709	nifU2	NifU2	K04488	COG0822	C	NifU homolog involved in Fe-S cluster formation
1063	Pthe	YP_001211928	NuoF	NADH:ubiquinone oxidoreductase, NADH-binding 51 kD subunit	K00335	COG1894	C	NADH:ubiquinone oxidoreductase, NADH-binding (51 kD) subunit
2740	Pthe	YP_001211730	UbiB	ferredoxin-NADP(+) reductase subunit alpha	K00528	COG1018	C	Flavodoxin reductases (ferredoxin-NADPH reductases) family 1
2806	Pthe	YP_001212558	GlgP	glucan phosphorylase	K00688	COG0058	G	Glucan phosphorylase
1634	Pthe	YP_001210948	ManB	phosphomannomutase	K01840	COG1109	G	Phosphomannomutase
2699	Cklu	YP_001394319	ppdK	pyruvate phosphate dikinase	K01006	COG0574	G	Phosphoenolpyruvate synthase/pyruvate phosphate dikinase
2852	Cklu	YP_001396939	tktB	TktB	K00615	COG0021	G	Transketolase
2838	Pthe	YP_001213070	aksA	trans-homoaconitate synthase	K01655	COG0119	E	Isopropylmalate/homocitrate/citramalate synthases
2753	Cklu	YP_001394115	cobD1	CobD1	K04720	COG0079	E	Histidinol-phosphate/aromatic aminotransferase and cobyric acid decarboxylase
2661	Pthe	YP_001211083	leuD	3-isopropylmalate dehydratase small subunit	K01704	COG0066	E	3-isopropylmalate dehydratase small subunit
2725	Cklu	YP_001394366	metH1	MetH1	K00548	COG0646;COG1410	E	Methionine synthase I (cobalamin-dependent), methyltransferase domain;Methionine synthase I, cobalamin-binding domain
2700	Pthe	YP_001211455	Dgt	deoxyguanosinetriphosphate triphosphohydrolase-like protein	K01129	COG0232	F	dGTP triphosphohydrolase
2815	Cklu	YP_001394534	dut	deoxyuridine 5'-triphosphate nucleotidohydrolase	K01520	COG0756	F	dUTPase
2790	Pthe	YP_001212354	pyrE	orotate phosphoribosyltransferase	K00762	COG0461	F	Orotate phosphoribosyltransferase
2650	Pthe	YP_001210848	thyX	FAD-dependent thymidylate synthase	K03465	COG1351	F	Predicted alternative thymidylate synthase
1631	Pthe	YP_001211874	BtuR	ATP:corrinoid adenosyltransferase	K00798	COG2109	H	ATP:corrinoid adenosyltransferase
2713	Cklu	YP_001394123	cbiB	cobyrinic acid a,c-diamide synthase	K02224	COG1797	H	Cobyrinic acid a,c-diamide synthase
2711	Cklu	YP_001394124	cbiC	precorrin-8X methylmutase	K06042	COG2082	H	Precorrin isomerase
2705	Cklu	YP_001394125	cbiD	cobalt-precorrin-6A synthase	K02188	COG1903	H	Cobalamin biosynthesis protein CbiD
2708	Cklu	YP_001394129	cbiF	CbiF	K05936	COG2875	H	Precorrin-4 methylase
2709	Cklu	YP_001394117	cbiG	cobalamin biosynthesis protein CbiG	K02189	COG2073	H	Cobalamin biosynthesis protein CbiG
2710	Cklu	YP_001394131	cbiH	CbiH	K05934	COG1010	H	Precorrin-3B methylase
2707	Cklu	YP_001394128	cbiL	cobalt-precorrin-2 C(20)-methyltransferase	K03394	COG2243	H	Precorrin-2 methylase
2712	Cklu	YP_001394122	cbiP	cobyric acid synthase	K02232	COG1492	H	Cobyric acid synthase
2706	Cklu	YP_001394127	cbiT	CbiT	K02191	COG2242	H	Precorrin-6B methylase 2
2751	Cklu	YP_001396292	cobD	cobalamin biosynthesis protein	K02227	COG1270	H	Cobalamin biosynthesis protein CobD/CbiB
2752	Cklu	YP_001396715	cobS	cobalamin synthase	K02233	COG0368	H	Cobalamin-5-phosphate synthase
2702	Cklu	YP_001396290	cobT	nicotinate-nucleotide--dimethylbenzimidazole phosphoribosyltransferase	K00768	COG2038	H	NaMN:DMB phosphoribosyltransferase
2750	Cklu	YP_001394132	cobU	adenosylcobinamide kinase/adenosylcobinamide-phosphate guanylyltransferase	K02231	COG2087	H	Adenosyl cobinamide kinase/adenosyl cobinamide phosphate guanylyltransferase
2644	Cklu	YP_001394007	hydE	biotin synthase	K01012	COG0502	H	Biotin synthase and related enzymes
2672	Cklu	YP_001395028	thiF	thiamine biosynthesis protein ThiF	K03148	COG0476	H	Dinucleotide-utilizing enzymes involved in molybdopterin and thiamine biosynthesis family 2
2833	Cklu	YP_001393704	mutE	MutE	K01846	COG2185	I	Methylmalonyl-CoA mutase, C-terminal domain/subunit (cobalamin-binding)
2704	Cklu	YP_001396802	cbiM	cobalt transport protein CbiM	K02007	COG0310	P	ABC-type Co2+ transport system, permease component
2776	Pthe	YP_001212204	cbiO	cobalt transporter ATP-binding subunit	K02006	COG1122	P	ABC-type cobalt transport system, ATPase component
2667	Cklu	YP_001396436	NA	ABC transporter permease	K02050	COG0600	P	ABC-type nitrate/sulfonate/bicarbonate transport system, permease component
2630	Cklu	YP_001397062	zupT	ZupT	K07238	COG0428	P	Predicted divalent heavy-metal cations transporter
2744	Cklu	YP_001396399	abfD	AbfD	K14534	COG2368	Q	Aromatic ring hydroxylase
1637	Cklu	YP_001396994	NA	permease	K07089	COG0701	R	Predicted permeases
1660	Pthe	YP_001212544	NA	helicases	K07012	COG1203	R	Predicted helicases
1671	Cklu	YP_001396542	NA	virulence factor MviN-related protein	K03980	COG0728	R	Uncharacterized membrane protein, putative virulence factor
2688	Cklu	YP_001394274	NA	stage IV sporulation protein FB	K06402	COG1994	R	Zn-dependent proteases
2701	Cklu	YP_001393552	NA	iron-sulfur protein	K04070	COG1313	R	Uncharacterized Fe-S protein PflX, homolog of pyruvate formate lyase activating proteins
2749	Pthe	YP_001211857	NA	metal-dependent phosphoesterases	K07053	COG0613	R	Predicted metal-dependent phosphoesterases (PHP family)
2782	Pthe	YP_001212272	NA	hypothetical protein	K06960	COG1837	R	Predicted RNA-binding protein (contains KH domain)
2785	Pthe	YP_001212298	NA	metal-binding protein	K07040	COG1399	R	Predicted metal-binding, possibly nucleic acid-binding protein
2807	Pthe	YP_001212578	NA	ATPase	K06923	COG2607	R	Predicted ATPase (AAA+ superfamily)
2811	Pthe	YP_001212609	NA	phosphohydrolase	K07099	COG1768	R	Predicted phosphohydrolase
2814	Pthe	YP_001212671	NA	hypothetical protein	K07138	COG2768	R	Uncharacterized Fe-S center protein
2857	Pthe	YP_001213413	NA	Fe-S oxidoreductases	K06871	COG0641	R	Arylsulfatase regulator (Fe-S oxidoreductase)
2859	Pthe	YP_001213434	NA	hypothetical protein	K07137	COG2509	R	Uncharacterized FAD-dependent dehydrogenases
2759	Pthe	YP_001211947	surE	stationary phase survival protein SurE	K03787	COG0496	R	Predicted acid phosphatase
2670	Cklu	YP_001396441	trpB2	tryptophan synthase subunit beta	K06001	COG1350	R	Predicted alternative tryptophan synthase beta-subunit (paralog of TrpB)
1068	Pthe	YP_001212911	NA	hypothetical protein	K14475	COG5513	S	Predicted secreted protein
2714	Pthe	YP_001211511	NA	hypothetical protein	K09126	COG1751	S	Uncharacterized conserved protein
2727	Pthe	YP_001211578	NA	hypothetical protein	K09765	COG1636	S	Uncharacterized protein conserved in bacteria
2756	Pthe	YP_001211937	NA	hypothetical protein	K09118	COG1615	S	Uncharacterized conserved protein
2841	Pthe	YP_001213179	NA	hypothetical protein	K09121	COG1641	S	Uncharacterized conserved protein
2846	Cklu	YP_001396968	NA	hypothetical protein	K09766	COG1655	S	Uncharacterized protein conserved in bacteria
2631	Pthe	YP_001210656	AraJ	arabinose efflux permease	NA	NA	X	NA
1633	Pthe	YP_001212936	BaeS	signal transduction histidine kinase	NA	NA	X	NA
1662	Pthe	YP_001212728	CelA	endoglucanase Y	NA	NA	X	NA
2682	Pthe	YP_001211331	Crp	cAMP-binding proteins	NA	NA	X	NA
2643	Pthe	YP_001210792	DsrA	dissimilatory sulfite reductase (desulfoviridin), alpha and beta subunits	NA	NA	X	NA
2799	Cklu	YP_001394347	feoB1	FeoB1	NA	NA	X	NA
2673	Cklu	YP_001393485	flr	Flr	NA	NA	X	NA
2788	Pthe	YP_001212332	FtsI	cell division protein FtsI/penicillin-binding protein 2	K05364	NA	X	NA
2677	Pthe	YP_001211279	GltB	glutamate synthase domain-containing 2	NA	NA	X	NA
2684	Pthe	YP_001211338	HgdB	benzoyl-CoA reductase/2-hydroxyglutaryl-CoA dehydratase subunit	NA	NA	X	NA
2717	Pthe	YP_001211527	Lrp	transcriptional regulator	NA	NA	X	NA
2718	Pthe	YP_001211528	Lrp	transcriptional regulator	NA	NA	X	NA
2843	Pthe	YP_001213215	MesJ	ATPase	NA	NA	X	NA
1639	Pthe	YP_001211134	MinD	MinD family ATPase	NA	NA	X	NA
1640	Pthe	YP_001211135	MinD	MinD family ATPase	NA	NA	X	NA
1062	Pthe	YP_001211544	NA	Fe-S oxidoreductases	NA	NA	X	NA
1069	Pthe	YP_001213295	NA	membrane-bound metallopeptidase	NA	NA	X	NA
1638	Pthe	YP_001211132	NA	hypothetical protein	NA	NA	X	NA
1641	Pthe	YP_001211136	NA	hypothetical protein	NA	NA	X	NA
1642	Pthe	YP_001211138	NA	DNA-binding proteins	NA	NA	X	NA
1646	Pthe	YP_001213156	NA	transposase	NA	NA	X	NA
1652	Pthe	YP_001211782	NA	hypothetical protein	NA	NA	X	NA
1653	Pthe	YP_001211783	NA	hypothetical protein	NA	NA	X	NA
1654	Pthe	YP_001211784	NA	activator of 2-hydroxyglutaryl-CoA dehydratase	NA	NA	X	NA
1664	Pthe	YP_001212762	NA	phosphatase	NA	NA	X	NA
1669	Pthe	YP_001212962	NA	retron-type reverse transcriptase	NA	NA	X	NA
1670	Pthe	YP_001213194	NA	hypothetical protein	NA	NA	X	NA
245	Pthe	YP_001212119	NA	transposase and inactivated derivatives	NA	NA	X	NA
2624	Pthe	YP_001210578	NA	hypothtical hydrogenase	NA	NA	X	NA
2626	Pthe	YP_001210594	NA	hypothetical protein	NA	NA	X	NA
2627	Pthe	YP_001210596	NA	hypothetical protein	NA	NA	X	NA
2640	Pthe	YP_001210768	NA	hypothetical protein	NA	NA	X	NA
2641	Pthe	YP_001210769	NA	hypothetical protein	NA	NA	X	NA
2645	Pthe	YP_001210804	NA	hypothetical protein	NA	NA	X	NA
2647	Cklu	YP_001394405	NA	enoate reductase	NA	NA	X	NA
2656	Pthe	YP_001211017	NA	hypothetical protein	NA	NA	X	NA
2663	Pthe	YP_001211100	NA	hypothetical protein	NA	NA	X	NA
2664	Pthe	YP_001211106	NA	ATPase	NA	NA	X	NA
2665	Pthe	YP_001211112	NA	hypothetical protein	NA	NA	X	NA
2666	Pthe	YP_001211115	NA	hypothetical protein	NA	NA	X	NA
2678	Cklu	YP_001394869	NA	FtsA-related protein	NA	NA	X	NA
2681	Pthe	YP_001211330	NA	hypothetical protein	NA	NA	X	NA
2685	Pthe	YP_001211339	NA	activator of 2-hydroxyglutaryl-CoA dehydratase	NA	NA	X	NA
2686	Pthe	YP_001211350	NA	hypothetical protein	NA	NA	X	NA
2687	Cklu	YP_001394019	NA	signal transduction protein	NA	NA	X	NA
2689	Pthe	YP_001211377	NA	Fe-S oxidoreductase	NA	NA	X	NA
2695	Pthe	YP_001211420	NA	hypothetical protein	NA	NA	X	NA
2698	Pthe	YP_001211448	NA	hypothetical protein	NA	NA	X	NA
2716	Cklu	YP_001393777	NA	Fe-S oxidoreductase	NA	NA	X	NA
2719	Pthe	YP_001211530	NA	hypothetical protein	NA	NA	X	NA
2720	Pthe	YP_001211532	NA	GTPase	NA	NA	X	NA
2723	Cklu	YP_001394163	NA	metal dependent phosphohydrolase	NA	NA	X	NA
2724	Cklu	YP_001394111	NA	iron-sulfur cluster-binding protein	NA	NA	X	NA
2733	Cklu	YP_001396546	NA	UDP-3-O-[3-hydroxymyristoyl] glucosamine N-acyltransferase	K00680	NA	X	NA
2735	Cklu	YP_001395807	NA	glycosyltransferase	NA	NA	X	NA
2737	Pthe	YP_001211713	NA	hypothetical protein	NA	NA	X	NA
2738	Cklu	YP_001394614	NA	stage III sporulation protein AG	K06396	NA	X	NA
2742	Pthe	YP_001211734	NA	methenyl tetrahydrofolate cyclohydrolase	NA	NA	X	NA
2745	Pthe	YP_001211832	NA	hypothetical protein	NA	NA	X	NA
2748	Pthe	YP_001211856	NA	Zn-dependent dipeptidase	K01273	NA	X	NA
2760	Pthe	YP_001212049	NA	integral membrane protein	NA	NA	X	NA
2767	Pthe	YP_001212105	NA	Fe-S oxidoreductase	NA	NA	X	NA
2771	Pthe	YP_001212160	NA	Fe-S oxidoreductase	NA	NA	X	NA
2772	Pthe	YP_001212162	NA	hypothetical protein	NA	NA	X	NA
2773	Pthe	YP_001212181	NA	hypothetical protein	NA	NA	X	NA
2774	Pthe	YP_001212192	NA	hypothetical protein	NA	NA	X	NA
2779	Pthe	YP_001212217	NA	thioesterase	NA	NA	X	NA
2783	Pthe	YP_001212277	NA	signaling protein	NA	NA	X	NA
2786	Pthe	YP_001212302	NA	hypothetical protein	NA	NA	X	NA
2787	Cklu	YP_001396181	NA	transcriptional regulator	NA	NA	X	NA
2791	Cklu	YP_001394849	NA	hydrolase	NA	NA	X	NA
2793	Cklu	YP_001394569	NA	protease La-related protein	NA	NA	X	NA
2795	Pthe	YP_001212464	NA	hypothetical protein	NA	NA	X	NA
2805	Pthe	YP_001212545	NA	transcriptional regulator	NA	NA	X	NA
2808	Cklu	YP_001395178	NA	transporter protein	NA	NA	X	NA
2813	Pthe	YP_001212656	NA	hypothetical protein	NA	NA	X	NA
2818	Pthe	YP_001212773	NA	hypothetical protein	NA	NA	X	NA
2819	Pthe	YP_001212778	NA	hypothetical protein	NA	NA	X	NA
2835	Pthe	YP_001213008	NA	hypothetical protein	NA	NA	X	NA
2840	Cklu	YP_001394069	NA	hydrolase	NA	NA	X	NA
2844	Pthe	YP_001213224	NA	HD-GYP domain-containing protein	NA	NA	X	NA
2847	Pthe	YP_001213239	NA	Zn-dependent hydrolase	NA	NA	X	NA
2848	Pthe	YP_001213240	NA	hypothetical protein	NA	NA	X	NA
2849	Pthe	YP_001213253	NA	transposase and inactivated derivatives	NA	NA	X	NA
2851	Pthe	YP_001213293	NA	serine protease	NA	NA	X	NA
2853	Pthe	YP_001213324	NA	hypothetical protein	NA	NA	X	NA
2854	Cklu	YP_001394048	NA	EmrA-related transporter protein	NA	NA	X	NA
399	Pthe	YP_001212460	NA	transcriptional regulator	NA	NA	X	NA
400	Pthe	YP_001211270	NA	transposase and inactivated derivatives	NA	NA	X	NA
470	Cklu	YP_001394637	NA	response regulator-related protein	NA	NA	X	NA
650	Pthe	YP_001211485	NA	hypothetical protein	NA	NA	X	NA
1061	Pthe	YP_001211212	NfnB	nitroreductase	NA	NA	X	NA
2803	Pthe	YP_001212522	PgpB	membrane-associated phospholipid phosphatase	NA	NA	X	NA
2834	Pthe	YP_001212995	PinR	site-specific recombinases	NA	NA	X	NA
396	Pthe	YP_001210731	PinR	site-specific recombinases	NA	NA	X	NA
2775	Pthe	YP_001212202	PncA	amidases related to nicotinamidase	NA	NA	X	NA
2642	Pthe	YP_001210789	SdhA	adenylylsulfate reductase subunit alpha	K00394	NA	X	NA
2674	Pthe	YP_001211217	Tar	methyl-accepting chemotaxis protein	NA	NA	X	NA
647	Pthe	YP_001210924	Uma2	hypothetical protein	NA	NA	X	NA
1663	Pthe	YP_001212745	WecD	histone acetyltransferase HPA2 and related acetyltransferases	NA	NA	X	NA
2734	Pthe	YP_001211664	WecE	pyridoxal phosphate-dependent enzyme	NA	NA	X	NA
397	Pthe	YP_001212462	XerC	integrase	NA	NA	X	NA
398	Pthe	YP_001210764	XerD	site-specific recombinase XerD	NA	NA	X	NA
1672	Cklu	YP_001395602	NA	hypothetical protein	K09686	COG0842;COG1277;COG1668;COG3559	CMPRV	ABC-type multidrug transport system, permease component;ABC-type transport system involved in multi-copper enzyme maturation, permease component;ABC-type Na+ efflux pump, permease component;Putative exporter of polyketide antibiotics
2679	Pthe	YP_001211326	TagG	ABC-type polysaccharide/polyol phosphate export systems, permease component	K09686	COG0842;COG1277;COG1668;COG3559	CMPRV	ABC-type multidrug transport system, permease component;ABC-type transport system involved in multi-copper enzyme maturation, permease component;ABC-type Na+ efflux pump, permease component;Putative exporter of polyketide antibiotics
2659	Cklu	YP_001393945	adh1	Adh1	K00100	COG0111;COG0677;COG0743;COG1063	EHIMR	Phosphoglycerate dehydrogenase and related dehydrogenases;UDP-N-acetyl-D-mannosaminuronate dehydrogenase;1-deoxy-D-xylulose 5-phosphate reductoisomerase;Threonine dehydrogenase and related Zn-dependent dehydrogenases
2741	Pthe	YP_001211731	GltD	putative oxidoreductase	K00266	COG0493	ER	NADPH-dependent glutamate synthase beta chain and related oxidoreductases
2861	Cklu	YP_001394929	NA	aminopeptidase 1	K01269	COG0260;COG0308;COG1362;COG2234;COG2309	ER	Leucyl aminopeptidase;Aminopeptidase N;Aspartyl aminopeptidase;Predicted aminopeptidases;Leucyl aminopeptidase (aminopeptidase T)
1636	Pthe	YP_001211042	PutP	Na+/proline symporter	K03307	COG0591;COG4146	ER	Na+/proline symporter;Predicted symporter
2696	Pthe	YP_001211434	Hit	diadenosine tetraphosphate (Ap4A) hydrolase and other HIT family hydrolases	K02503	COG0537	FGR	Diadenosine tetraphosphate (Ap4A) hydrolase and other HIT family hydrolases
2761	Cklu	YP_001396873	NA	ABC transporter ATPase	K01990	COG1131;COG1134	GMV	ABC-type multidrug transport system, ATPase component;ABC-type polysaccharide/polyol phosphate transport system, ATPase component
2671	Cklu	YP_001395026	thiH	thiamine biosynthesis protein ThiH	K03150	COG1060	HR	Thiamine biosynthesis enzyme ThiH and related uncharacterized enzymes
2721	Pthe	YP_001211534	thiH	thiamine biosynthesis protein ThiH	K03150	COG1060	HR	Thiamine biosynthesis enzyme ThiH and related uncharacterized enzymes
1665	Cklu	YP_001394385	NA	glucose-1-phosphate nucleotidyltransferase	K00966	COG1208	JM	Nucleoside-diphosphate-sugar pyrophosphorylase involved in lipopolysaccharide biosynthesis/translation initiation factor 2B, gamma/epsilon subunits (eIF-2Bgamma/eIF-2Bepsilon)
2633	Cklu	YP_001396144	NA	DNA helicase-related protein	K03655	COG1200	KL	RecG-like helicase
2736	Pthe	YP_001211696	PilT	tfp pilus assembly protein, pilus retraction ATPase PilT	K02669	COG2805	NU	Tfp pilus assembly protein, pilus retraction ATPase PilT
1649	Pthe	YP_001211686	PulF	type II secretory pathway, component PulF	K02653	COG1459	NU	Type II secretory pathway, component PulF

## Sheet: Clostridia-
Cluster	Genome	Protein_id	Gene	Product	KEGG_id	COG_id	COG_cat	COG_description
218	Bsub	NP_391676	ung	uracil-DNA glycosylase	K03648	COG0692	L	Uracil DNA glycosylase
178	Bsub	NP_390392	yqfS	endonuclease IV	K01151	COG0648	L	Endonuclease IV
221	Bsub	NP_388884	hinT	Hit-family hydrolase	K02503	COG0537	FGR	Diadenosine tetraphosphate (Ap4A) hydrolase and other HIT family hydrolases
